# Supplementary material for: AgeSpectraAnalyst: A MATLAB based package to model zircon age distributions in silicic magmatic systems
Source: MethodsX. 2023 Oct 4;11:102406. doi: 10.1016/j.mex.2023.102406 (PMC10579533; doi:10.1016/j.mex.2023.102406)
Supplement: Supplementary file 1 — Supplementary Table 1 - Table including zirconium partition coefficients used to calculate zirconium content in the residual melt fraction. [file mmc1.xlsx]

## Sheet: Sheet1
	Rhyolite
	Mineral	Zr - low	Zr - high	Reference
	Amph	0.27	0.59	Sisson 1994
	Amph	0.5	0.5	Bacon & Druitt 1988
avg.	Kfs	0.27	0.59
	Bio	0.79	1.8	Nash & Crecraft 1985
	Cpx	0.2	0.33	Sisson 1991
	Cpx	0.29	0.29	Bacon & Druitt 1988
avg.	Cpx	0.2	0.33
	LowCa-Px	0.11	0.11	Bacon & Druitt 1988
	LowCa-Px	0.01	0.03	Stimac & Hickmott 1994
	LowCa-Px	0.009	0.009	Sisson 1991
avg.	LowCa-Px	0.009	0.11
	Kfs	0.01	0.05	Nash & Crecraft 1985
	Kfs	0.36	0.36	Leeman & Phelps 1981
avg.	Kfs	0.01	0.36
	Plag	0.04	0.36	Nash & Crecraft 1985
	Plag	0.2	0.2	Bacon & Druitt 1988
avg.	Plag	0.04	0.36
	Mt	0.24	0.24	Bacon & Druitt 1988
	Ilm	1.98	10.4	Ewart & Griffin 1994
	All	0.29	0.29	Ewart & Griffin 1994
	References
	Bacon, C.R., Druitt, T.H., 1988. Compositional evolution of the zoned calcalkaline magma chamber of Mount Mazama, Crater Lake, Oregon. Contrib Mineral Petrol 98, 224–256. https://doi.org/10.1007/BF00402114
	Ewart, A., Griffin, W.L., 1994. Application of proton-microprobe data to trace-element partitioning in volcanic rocks. Chemical Geology 117, 251–284. https://doi.org/10.1016/0009-2541(94)90131-7
	Leeman, W.P., Phelps, D.W., 1981. Partitioning of rare Earths and other trace elements between sanidine and coexisting volcanic glass. Journal of Geophysical Research: Solid Earth 86, 10193–10199. https://doi.org/10.1029/JB086iB11p10193
	Nash, W.P., Crecraft, H.R., 1985. Partition coefficients for trace elements in silicic magmas. Geochimica et Cosmochimica Acta 49, 2309–2322. https://doi.org/10.1016/0016-7037(85)90231-5
	Sisson, T.W., 1991. Pyroxene-high silica rhyolite trace element partition coefficients measured by ion microprobe. Geochimica et Cosmochimica Acta 55, 1575–1585. https://doi.org/10.1016/0016-7037(91)90129-S
	Sisson, T.W., 1994. Hornblende-melt trace-element partitioning measured by ion microprobe. Chemical Geology 117, 331–344. https://doi.org/10.1016/0009-2541(94)90135-X
	Stimac, J., Hickmott, D., 1994. Trace-element partition coefficients for ilmenite, orthopyroxene and pyrrhotite in rhyolite determined by micro-PIXE analysis. Chemical Geology 117, 313–330. https://doi.org/10.1016/0009-2541(94)90134-1
