# Supplementary material for: AgeSpectraAnalyst: A MATLAB based package to model zircon age distributions in silicic magmatic systems
Source: MethodsX. 2023 Oct 4;11:102406. doi: 10.1016/j.mex.2023.102406 (PMC10579533; doi:10.1016/j.mex.2023.102406)
Supplement: Supplementary file 2 — Supplementary Table 2 – Table including a compilation of ∼1700 single-crystal, Th-corrected CA-ID-TIMS zircon 206Pb/238U dates from 1 to 1000 Ma with associated analytical uncertainties (2σ), published between 2011-2021. [file mmc2.xlsx]

## Sheet: ID_TIMS_dataset
age68	2s_68	age75	2s_75	age76	2s_76	Reference (see next sheet)
129.26	0.09					Aguirre Urreta et al., 2016
129.13	0.11					Aguirre Urreta et al., 2016
129.11	0.1					Aguirre Urreta et al., 2016
129.1	0.09					Aguirre Urreta et al., 2016
129.08	0.09					Aguirre Urreta et al., 2016
129.07	0.09					Aguirre Urreta et al., 2016
127.46	0.09					Aguirre Urreta et al., 2016
127.45	0.08					Aguirre Urreta et al., 2016
127.44	0.08					Aguirre Urreta et al., 2016
127.42	0.08					Aguirre Urreta et al., 2016
127.41	0.08					Aguirre Urreta et al., 2016
127.33	0.08					Aguirre Urreta et al., 2016
7.08728	0.0123521	7.162	0.113593	7.08728	38.046	Buret et al 2016 EPSL
7.09047	0.0164263	7.0675	0.305701	7.09047	104.471	Buret et al 2016 EPSL
7.09475	0.0213749	7.15951	0.4677	7.09475	156.987	Buret et al 2016 EPSL
7.10751	0.0195272	7.2947	0.393177	7.10751	128.452	Buret et al 2016 EPSL
7.10878	0.0209622	7.28039	0.455991	7.10878	149.471	Buret et al 2016 EPSL
7.10892	0.0154046	7.20815	0.199273	7.10892	65.4113	Buret et al 2016 EPSL
7.10979	0.0162218	7.1192	0.192798	7.10979	64.9278	Buret et al 2016 EPSL
7.12026	0.0189643	7.21308	0.362953	7.12026	120.309	Buret et al 2016 EPSL
7.13119	0.0157015	7.22587	0.2732	7.13119	90.6821	Buret et al 2016 EPSL
7.13883	0.0190214	7.31996	0.338594	7.13883	109.732	Buret et al 2016 EPSL
7.14123	0.0235938	7.56332	0.516482	7.14123	160.199	Buret et al 2016 EPSL
7.14532	0.0168755	7.17944	0.250188	7.14532	83.7037	Buret et al 2016 EPSL
7.156	0.0263048	7.54487	0.60683	7.156	189.517	Buret et al 2016 EPSL
7.16911	0.0277149	7.58114	0.660911	7.16911	204.905	Buret et al 2016 EPSL
7.18109	0.0136157	7.18844	0.169662	7.18109	56.7983	Buret et al 2016 EPSL
7.19929	0.0319981	6.61749	0.757556	7.19929	286.461	Buret et al 2016 EPSL
7.20773	0.0170938	7.34671	0.286475	7.20773	92.8261	Buret et al 2016 EPSL
7.22826	0.0231453	7.52714	0.523835	7.22826	165.038	Buret et al 2016 EPSL
7.29552	0.0161285	7.56856	0.284218	7.29552	89.038	Buret et al 2016 EPSL
7.06674	0.0213971	7.13017	0.43487	7.06674	146.052	Buret et al 2016 EPSL
7.09223	0.0241499	7.25951	0.557799	7.09223	183.297	Buret et al 2016 EPSL
7.09326	0.0218232	7.08454	0.455245	7.09326	154.745	Buret et al 2016 EPSL
7.09832	0.0260517	7.23846	0.578556	7.09832	190.947	Buret et al 2016 EPSL
7.10027	0.0263832	7.28505	0.571173	7.10027	186.076	Buret et al 2016 EPSL
7.10557	0.0246154	7.21624	0.567503	7.10557	188.307	Buret et al 2016 EPSL
7.11	0.0295035	7.29489	0.663617	7.11	216.13	Buret et al 2016 EPSL
7.11475	0.0219059	7.22633	0.376474	7.11475	122.138	Buret et al 2016 EPSL
7.12451	0.0204974	7.29732	0.446141	7.12451	146.114	Buret et al 2016 EPSL
7.14014	0.0229692	7.39865	0.52611	7.14014	169.057	Buret et al 2016 EPSL
7.14048	0.027982	7.63849	0.64842	7.14048	198.13	Buret et al 2016 EPSL
7.14204	0.0252304	7.45771	0.572442	7.14204	181.676	Buret et al 2016 EPSL
7.15353	0.0173651	7.29419	0.321759	7.15353	105.205	Buret et al 2016 EPSL
7.17615	0.0286684	7.52216	0.661981	7.17615	207.74	Buret et al 2016 EPSL
7.28906	0.0421536	7.7771	1.02595	7.28906	309.049	Buret et al 2016 EPSL
7.33717	0.0418925	7.67888	1.04485	7.33717	321.344	Buret et al 2016 EPSL
7.07317	0.0481933	7.15634	0.992851	7.07317	325.316	Buret et al 2016 EPSL
7.08326	0.0409953	6.99879	1.02714	7.08326	354.689	Buret et al 2016 EPSL
7.09228	0.018425	7.11536	0.38046	7.09228	128.801	Buret et al 2016 EPSL
7.09521	0.0166992	7.21879	0.298477	7.09521	98.9042	Buret et al 2016 EPSL
7.09797	0.020052	7.29569	0.417537	7.09797	136.345	Buret et al 2016 EPSL
7.09865	0.0206877	7.18529	0.430422	7.09865	143.441	Buret et al 2016 EPSL
7.11784	0.0159969	7.19499	0.281514	7.11784	93.8304	Buret et al 2016 EPSL
7.12745	0.0263961	7.60715	0.577861	7.12745	177.22	Buret et al 2016 EPSL
7.1384	0.0155805	7.42783	0.299736	7.1384	95.4928	Buret et al 2016 EPSL
7.16373	0.024878	7.48428	0.544454	7.16373	171.802	Buret et al 2016 EPSL
7.16792	0.0322024	7.4291	0.759926	7.16792	241.839	Buret et al 2016 EPSL
7.17607	0.0151862	7.36656	0.163279	7.17607	52.7034	Buret et al 2016 EPSL
7.18093	0.0234231	7.68393	0.477057	7.18093	144.566	Buret et al 2016 EPSL
7.18171	0.0152754	7.34546	0.239808	7.18171	77.9196	Buret et al 2016 EPSL
7.20529	0.0213335	7.54559	0.41891	7.20529	130.876	Buret et al 2016 EPSL
7.27373	0.015175	7.37683	0.197823	7.27373	64.1605	Buret et al 2016 EPSL
7.09677	0.0134089	7.25154	0.166607	7.09677	54.9173	Buret et al 2016 EPSL
7.10846	0.0409378	7.02611	0.994285	7.10846	342.036	Buret et al 2016 EPSL
7.11727	0.0249817	7.36768	0.528987	7.11727	169.497	Buret et al 2016 EPSL
7.12536	0.0189439	7.25002	0.378152	7.12536	124.528	Buret et al 2016 EPSL
7.12856	0.0291637	7.32726	0.682587	7.12856	222.05	Buret et al 2016 EPSL
7.12938	0.0197767	7.45573	0.416788	7.12938	132.107	Buret et al 2016 EPSL
7.13493	0.031923	7.5788	0.762845	7.13493	236.144	Buret et al 2016 EPSL
7.13827	0.0134878	7.4018	0.18247	7.13827	58.4243	Buret et al 2016 EPSL
7.13831	0.0247361	7.22119	0.535949	7.13831	177.509	Buret et al 2016 EPSL
7.14056	0.0154842	7.27968	0.24328	7.14056	79.4645	Buret et al 2016 EPSL
7.15326	0.0181267	7.20851	0.352553	7.15326	117.544	Buret et al 2016 EPSL
7.17772	0.0404996	7.84899	1.01683	7.17772	300.685	Buret et al 2016 EPSL
7.18728	0.0375117	7.62634	0.937762	7.18728	288.979	Buret et al 2016 EPSL
7.20785	0.0147976	7.31963	0.215366	7.20785	70.2718	Buret et al 2016 EPSL
7.23483	0.0190486	7.69632	0.360322	7.23483	109.595	Buret et al 2016 EPSL
7.24698	0.0205102	7.40386	0.383998	7.24698	123.713	Buret et al 2016 EPSL
7.25046	0.0231046	7.75477	0.490284	7.25046	147.342	Buret et al 2016 EPSL
7.2586	0.0300689	7.33389	0.721396	7.2586	236.079	Buret et al 2016 EPSL
7.27481	0.0178145	7.43496	0.297519	7.27481	94.5601	Buret et al 2016 EPSL
252.339	0.580698	251.277	4.89586	242.131	49.4916	Burgess and Bowring 2015 SciAdv
252.256	0.479167	250.45	3.66181	234.318	36.6588	Burgess and Bowring 2015 SciAdv
252.085	0.432916	251.878	2.85566	250.687	28.5638	Burgess and Bowring 2015 SciAdv
251.911	0.38375	250.706	1.84902	240.199	18.8243	Burgess and Bowring 2015 SciAdv
252.027	0.342924	253.071	2.73976	263.474	27.3959	Burgess and Bowring 2015 SciAdv
252.204	0.484706	251.145	4.00563	241.996	41.1756	Burgess and Bowring 2015 SciAdv
251.882	0.643867	250.816	4.82578	241.629	49.1568	Burgess and Bowring 2015 SciAdv
252.053	0.179052	252.126	0.74916	253.548	7.41082	Burgess and Bowring 2015 SciAdv
252.218	0.46332	251.892	3.95208	249.614	40.0413	Burgess and Bowring 2015 SciAdv
251.88	0.317516	252.004	2.16976	253.897	21.6856	Burgess and Bowring 2015 SciAdv
252.175	0.366877	252.576	3.19083	257.067	32.405	Burgess and Bowring 2015 SciAdv
251.86	0.26065	252.643	2.46104	260.671	24.8258	Burgess and Bowring 2015 SciAdv
251.877	0.311714	252.362	0.947487	257.627	9.1667	Burgess and Bowring 2015 SciAdv
251.692	0.257806	252.292	1.97378	258.617	19.8518	Burgess and Bowring 2015 SciAdv
251.802	0.340302	250.63	3.17018	240.425	33.9188	Burgess and Bowring 2015 SciAdv
252.434	0.807477	252.369	1.15329	252.504	9.00794	Burgess and Bowring 2015 SciAdv
251.735	0.208771	252.584	1.56095	261.219	15.6888	Burgess and Bowring 2015 SciAdv
251.766	0.169985	251.784	0.905896	252.702	9.06834	Burgess and Bowring 2015 SciAdv
251.912	0.240366	252.572	1.35698	259.464	13.5738	Burgess and Bowring 2015 SciAdv
251.702	0.176906	252.44	1.08159	260.035	10.6868	Burgess and Bowring 2015 SciAdv
252.1	0.214782	252.506	1.2663	257.015	12.6026	Burgess and Bowring 2015 SciAdv
251.457	0.136236	251.858	0.405312	256.335	3.83556	Burgess and Bowring 2015 SciAdv
251.376	0.558437	249.762	2.79414	235.354	26.7366	Burgess and Bowring 2015 SciAdv
251.43	0.546176	251.427	3.87759	252.142	38.4833	Burgess and Bowring 2015 SciAdv
251.567	0.427509	251.62	3.7932	252.853	38.1631	Burgess and Bowring 2015 SciAdv
251.513	0.86221	251.533	3.78435	252.435	37.2774	Burgess and Bowring 2015 SciAdv
251.522	0.178197	251.796	1.03088	255.082	10.2369	Burgess and Bowring 2015 SciAdv
251.487	0.177781	252.046	0.678952	258.033	6.69124	Burgess and Bowring 2015 SciAdv
251.937	0.107436	251.741	0.468271	250.078	4.72442	Burgess and Bowring 2015 SciAdv
251.916	0.106068	252.118	0.75654	254.104	7.56427	Burgess and Bowring 2015 SciAdv
251.615	0.22499	252.66	1.37393	262.745	13.806	Burgess and Bowring 2015 SciAdv
251.7	0.209192	251.066	1.66945	245.659	16.7723	Burgess and Bowring 2015 SciAdv
251.696	0.277464	253.423	2.04649	269.763	20.3881	Burgess and Bowring 2015 SciAdv
251.542	0.446356	250.703	4.77005	243.21	48.6384	Burgess and Bowring 2015 SciAdv
251.481	0.359449	252.849	3.62425	265.993	36.6701	Burgess and Bowring 2015 SciAdv
251.66	0.921617	256.26	10.3326	298.94	102.398	Burgess and Bowring 2015 SciAdv
251.782	0.585811	254.755	6.41799	282.663	64.1672	Burgess and Bowring 2015 SciAdv
251.887	0.350856	253.158	3.3429	265.173	33.1877	Burgess and Bowring 2015 SciAdv
251.601	0.593392	256.2	6.60581	298.98	65.5636	Burgess and Bowring 2015 SciAdv
251.58	0.7369	253.421	8.09087	270.907	81.1031	Burgess and Bowring 2015 SciAdv
251.487	0.296402	252.349	3.17116	260.76	32.101	Burgess and Bowring 2015 SciAdv
251.948	0.16712	252.468	0.744168	257.434	7.41947	Burgess and Bowring 2015 SciAdv
251.999	0.500374	252.837	4.58245	261.082	46.0606	Burgess and Bowring 2015 SciAdv
251.815	0.162451	252.211	1.30006	255.87	13.1102	Burgess and Bowring 2015 SciAdv
251.805	0.17304	252.629	1.42175	260.306	14.3649	Burgess and Bowring 2015 SciAdv
251.77	0.0892908	252.079	0.30998	255.128	3.06361	Burgess and Bowring 2015 SciAdv
251.365	0.095107	251.603	0.309319	254.285	3.13213	Burgess and Bowring 2015 SciAdv
251.273	0.131144	251.919	0.847222	258.047	8.5112	Burgess and Bowring 2015 SciAdv
251.438	0.0853114	251.465	0.302345	252.144	3.05916	Burgess and Bowring 2015 SciAdv
251.4	0.218596	251.904	1.8919	257.042	18.7978	Burgess and Bowring 2015 SciAdv
251.384	0.157591	252.48	1.47205	263.341	14.8606	Burgess and Bowring 2015 SciAdv
251.233	0.226273	252.647	1.6549	266.317	16.7074	Burgess and Bowring 2015 SciAdv
251.44	0.275893	253.121	2.989	269.279	30.1239	Burgess and Bowring 2015 SciAdv
256.429	0.45995	256.455	2.06493	257.222	20.2127	Burgess and Bowring 2015 SciAdv
266.624	0.293818	265.789	1.63954	258.686	15.6236	Burgess and Bowring 2015 SciAdv
264.029	2.26654	263.275	23.4445	256.726	228.937	Burgess and Bowring 2015 SciAdv
278.028	1.34645	280.67	14.3347	303.297	131.531	Burgess and Bowring 2015 SciAdv
259.77	0.222933	259.766	0.706721	260.512	6.68213	Burgess and Bowring 2015 SciAdv
265.473	0.136083	264.498	0.639149	256.652	6.1103	Burgess and Bowring 2015 SciAdv
255.22	0.370903	254.806	1.12598	251.804	10.9943	Burgess and Bowring 2015 SciAdv
257.721	0.387139	258.284	2.59698	264.067	24.9036	Burgess and Bowring 2015 SciAdv
264.502	0.367259	264.632	3.45999	266.314	33.3698	Burgess and Bowring 2015 SciAdv
251.727	0.320175	251.454	1.5685	249.497	14.695	Burgess and Bowring 2015 SciAdv
251.743	0.213533	250.905	1.53407	243.632	15.6183	Burgess and Bowring 2015 SciAdv
252.535	0.712252	255.566	4.9647	283.955	48.6245	Burgess and Bowring 2015 SciAdv
251.662	0.23863	252.333	1.61047	259.079	15.4374	Burgess and Bowring 2015 SciAdv
251.935	0.290411	251.696	0.822302	249.945	7.70007	Burgess and Bowring 2015 SciAdv
251.871	0.402502	251.038	3.91846	243.669	39.6115	Burgess and Bowring 2015 SciAdv
251.99	0.581375	253.522	5.47523	268.196	53.6832	Burgess and Bowring 2015 SciAdv
251.84	0.735295	252.603	5.51779	260.246	54.6695	Burgess and Bowring 2015 SciAdv
251.719	0.53248	250.176	5.16846	236.299	53.4281	Burgess and Bowring 2015 SciAdv
251.743	0.298187	251.665	1.06586	251.402	10.5352	Burgess and Bowring 2015 SciAdv
251.883	0.281997	251.21	1.66205	245.418	16.4205	Burgess and Bowring 2015 SciAdv
251.615	0.260426	251.622	0.856292	251.874	8.49064	Burgess and Bowring 2015 SciAdv
251.805	0.131101	251.859	0.258862	252.737	2.15561	Burgess and Bowring 2015 SciAdv
251.766	0.399552	251.114	2.31431	245.487	23.1633	Burgess and Bowring 2015 SciAdv
251.504	0.245492	251.306	0.378343	250.143	2.06438	Burgess and Bowring 2015 SciAdv
251.435	0.150684	250.842	0.509717	246	5.19492	Burgess and Bowring 2015 SciAdv
251.567	0.226312	251.672	0.651525	253.418	5.63762	Burgess and Bowring 2015 SciAdv
251.675	0.406223	251.516	3.5241	250.715	35.4929	Burgess and Bowring 2015 SciAdv
251.532	0.160191	250.89	0.729237	245.66	7.31783	Burgess and Bowring 2015 SciAdv
251.513	0.226219	250.308	1.22212	239.7	12.7403	Burgess and Bowring 2015 SciAdv
251.544	0.200402	251.144	0.994597	248.09	10.5308	Burgess and Bowring 2015 SciAdv
251.401	0.258921	251.662	1.16117	254.864	11.1436	Burgess and Bowring 2015 SciAdv
251.48	0.323513	249.805	2.14296	234.755	20.7942	Burgess and Bowring 2015 SciAdv
251.363	0.577604	250.335	4.11075	241.403	40.9928	Burgess and Bowring 2015 SciAdv
251.448	0.222569	252.323	2.0488	261.147	20.677	Burgess and Bowring 2015 SciAdv
253.22	0.150529	252.898	0.581516	250.455	5.61489	Burgess and Bowring 2015 SciAdv
251.481	0.130485	251.519	0.242453	252.608	2.18463	Burgess and Bowring 2015 SciAdv
251.437	0.143459	251.196	0.430298	249.634	4.40437	Burgess and Bowring 2015 SciAdv
251.494	0.203978	251.379	0.407098	250.9	3.53756	Burgess and Bowring 2015 SciAdv
251.361	0.129673	251.232	0.420757	250.811	3.60135	Burgess and Bowring 2015 SciAdv
250.87	0.131232	251.235	0.318887	255.252	2.88243	Burgess and Bowring 2015 SciAdv
251.629	0.14701	251.623	0.531804	252.373	4.37172	Burgess and Bowring 2015 SciAdv
251.624	0.159325	251.528	0.346832	251.354	3.20069	Burgess and Bowring 2015 SciAdv
251.506	0.219454	252.405	1.17486	260.745	11.6744	Burgess and Bowring 2015 SciAdv
251.565	0.0907743	251.653	0.19978	253.234	1.99438	Burgess and Bowring 2015 SciAdv
251.343	0.244383	251.246	0.440749	250.743	3.86558	Burgess and Bowring 2015 SciAdv
251.41	0.241897	251.427	0.722979	252.358	7.56883	Burgess and Bowring 2015 SciAdv
251.567	0.174127	251.469	0.25967	251.284	1.84345	Burgess and Bowring 2015 SciAdv
251.626	0.307215	251.476	0.396114	250.827	2.39802	Burgess and Bowring 2015 SciAdv
251.748	0.233558	252.373	2.10345	258.585	21.185	Burgess and Bowring 2015 SciAdv
251.57	0.135147	251.701	0.9663	253.36	9.75378	Burgess and Bowring 2015 SciAdv
251.712	0.117428	251.839	0.557699	253.444	5.68686	Burgess and Bowring 2015 SciAdv
251.549	0.496421	250.623	4.78048	241.9	48.5295	Burgess and Bowring 2015 SciAdv
251.693	0.178582	251.645	0.616889	251.607	5.9405	Burgess and Bowring 2015 SciAdv
251.619	0.204919	250.684	0.969631	242.244	9.65002	Burgess and Bowring 2015 SciAdv
251.78	0.41292	252.147	2.21899	255.829	22.445	Burgess and Bowring 2015 SciAdv
251.552	0.223184	251.571	1.01038	251.996	10.1236	Burgess and Bowring 2015 SciAdv
251.795	0.31101	253.277	2.88331	267.432	28.8221	Burgess and Bowring 2015 SciAdv
251.672	0.255665	251.805	2.52548	253.041	25.7249	Burgess and Bowring 2015 SciAdv
250.248	0.155803	249.798	0.993584	245.737	10.1093	Burgess and Bowring 2015 SciAdv
251.817	0.254277	251.903	2.23234	252.293	22.6127	Burgess and Bowring 2015 SciAdv
251.765	0.161364	251.543	0.373289	249.665	3.94817	Burgess and Bowring 2015 SciAdv
251.751	0.450298	250.178	1.95937	235.44	18.8748	Burgess and Bowring 2015 SciAdv
251.975	0.212407	251.892	0.826931	251.278	7.93874	Burgess and Bowring 2015 SciAdv
251.903	0.387016	251.927	2.34757	251.925	24.03	Burgess and Bowring 2015 SciAdv
252.105	0.316726	251.065	2.01564	240.92	19.5809	Burgess and Bowring 2015 SciAdv
251.633	0.227491	251.757	1.09852	252.645	11.0432	Burgess and Bowring 2015 SciAdv
251.878	0.194067	252.626	0.907071	259.252	8.84558	Burgess and Bowring 2015 SciAdv
251.846	0.175473	251.637	1.05381	250.425	10.6057	Burgess and Bowring 2015 SciAdv
251.954	1.86175	248.147	14.1608	212.489	144.145	Burgess and Bowring 2015 SciAdv
251.67	0.170954	251.711	1.31535	252.388	13.3289	Burgess and Bowring 2015 SciAdv
251.877	0.795874	255.445	7.33932	288.652	72.8454	Burgess and Bowring 2015 SciAdv
251.524	0.591003	249.264	3.78568	228.47	37.8249	Burgess and Bowring 2015 SciAdv
251.408	0.430165	250.548	0.910946	242.558	4.60293	Burgess and Bowring 2015 SciAdv
249.6	1.95903	213.154	16.339	-172.469	203.436	Burgess and Bowring 2015 SciAdv
251.51	1.11237	250.152	11.5534	237.869	118.001	Burgess and Bowring 2015 SciAdv
251.85	0.171665	252.566	1.58027	259.849	15.9629	Burgess and Bowring 2015 SciAdv
252.029	0.936639	258.059	10.6694	313.68	104.751	Burgess and Bowring 2015 SciAdv
251.725	0.131115	251.462	0.270207	249.641	2.60769	Burgess and Bowring 2015 SciAdv
234.363	0.210304	258.777	0.783952	486.876	6.97236	Burgess and Bowring 2015 SciAdv
246.742	0.230229	244.917	1.35902	228.094	13.841	Burgess and Bowring 2015 SciAdv
251.682	0.192256	251.835	0.362444	253.925	3.08853	Burgess and Bowring 2015 SciAdv
251.77	0.115678	251.586	0.297388	250.49	2.86311	Burgess and Bowring 2015 SciAdv
251.833	0.120443	251.88	0.284189	252.988	3.22211	Burgess and Bowring 2015 SciAdv
251.753	0.267873	251.654	0.755279	251.45	6.97119	Burgess and Bowring 2015 SciAdv
251.872	0.150225	251.934	0.384407	253.188	4.02958	Burgess and Bowring 2015 SciAdv
251.743	0.200846	251.683	0.549078	251.835	4.94616	Burgess and Bowring 2015 SciAdv
251.787	0.148268	251.721	0.880806	251.443	8.88214	Burgess and Bowring 2015 SciAdv
251.682	0.206117	253.223	2.13916	267.879	21.6537	Burgess and Bowring 2015 SciAdv
251.758	0.324165	252.053	3.00009	255.16	29.9691	Burgess and Bowring 2015 SciAdv
251.723	0.168904	251.732	1.0817	252.114	10.7374	Burgess and Bowring 2015 SciAdv
254.992	1.21675	251.414	11.0071	218.715	112.295	Burgess and Bowring 2015 SciAdv
250.705	0.343276	251.292	2.14646	257.18	21.6095	Burgess and Bowring 2015 SciAdv
251.788	1.20208	255.804	12.3706	293.063	123.035	Burgess and Bowring 2015 SciAdv
251.618	0.15235	251.179	0.554364	247.458	5.38334	Burgess and Bowring 2015 SciAdv
251.748	0.149209	252.213	0.883431	257.092	8.90522	Burgess and Bowring 2015 SciAdv
251.525	0.231065	251.049	1.12883	247.155	11.2119	Burgess and Bowring 2015 SciAdv
251.547	0.174451	250.307	0.869382	239.089	8.98438	Burgess and Bowring 2015 SciAdv
251.407	0.20672	250.94	1.51904	247.14	15.2231	Burgess and Bowring 2015 SciAdv
251.404	0.302978	251.316	1.47675	251.038	13.797	Burgess and Bowring 2015 SciAdv
251.497	0.152245	251.53	0.999235	252.413	10.1449	Burgess and Bowring 2015 SciAdv
251.642	0.153044	251.72	0.628742	252.838	6.26578	Burgess and Bowring 2015 SciAdv
251.793	0.211079	252.8	1.18196	262.433	11.852	Burgess and Bowring 2015 SciAdv
251.613	0.199282	252.02	1.25057	256.268	12.5727	Burgess and Bowring 2015 SciAdv
251.526	0.10328	251.95	0.572333	256.523	5.52555	Burgess and Bowring 2015 SciAdv
251.5	0.223618	251.904	0.851207	256.179	8.17926	Burgess and Bowring 2015 SciAdv
251.437	0.340425	252.626	2.79785	264.185	28.0099	Burgess and Bowring 2015 SciAdv
251.439	0.337504	251.102	1.59517	248.414	15.3635	Burgess and Bowring 2015 SciAdv
251.465	0.208505	249.843	1.0591	235.218	10.0897	Burgess and Bowring 2015 SciAdv
250.557	0.325984	243.244	2.40977	173.801	25.0167	Burgess and Bowring 2015 SciAdv
251.394	0.156305	251.461	0.595653	252.842	6.2056	Burgess and Bowring 2015 SciAdv
251.365	0.117132	251.187	0.513155	250.249	5.16157	Burgess and Bowring 2015 SciAdv
251.501	0.127998	251.6	0.599409	253.247	5.76688	Burgess and Bowring 2015 SciAdv
251.472	0.149104	251.29	0.94879	250.355	9.45734	Burgess and Bowring 2015 SciAdv
251.639	0.231226	250.919	1.27415	244.956	12.87	Burgess and Bowring 2015 SciAdv
251.555	0.505585	251.379	4.43641	250.529	44.5936	Burgess and Bowring 2015 SciAdv
252.091	0.608703	251.441	6.12497	246.198	62.4885	Burgess and Bowring 2015 SciAdv
251.477	0.430803	251.14	2.7652	248.728	27.5554	Burgess and Bowring 2015 SciAdv
251.459	0.613053	252.891	3.7043	266.931	36.6235	Burgess and Bowring 2015 SciAdv
251.462	0.147726	251.54	0.294043	252.992	2.59393	Burgess and Bowring 2015 SciAdv
251.617	0.166198	251.81	0.242723	254.368	2.46587	Burgess and Bowring 2015 SciAdv
251.476	0.255196	251.625	0.391499	253.719	3.44819	Burgess and Bowring 2015 SciAdv
251.357	0.178183	251.596	0.474277	254.577	4.52518	Burgess and Bowring 2015 SciAdv
251.491	0.136819	251.686	0.239199	254.3	2.45871	Burgess and Bowring 2015 SciAdv
251.458	0.144872	251.572	0.255515	253.384	2.24453	Burgess and Bowring 2015 SciAdv
251.461	0.217312	251.242	0.438735	249.958	3.48238	Burgess and Bowring 2015 SciAdv
251.514	0.109858	251.278	0.227095	249.896	2.00421	Burgess and Bowring 2015 SciAdv
251.491	0.150208	251.558	0.470602	252.989	4.16645	Burgess and Bowring 2015 SciAdv
251.628	0.336871	251.666	1.65909	252.796	17.3219	Burgess and Bowring 2015 SciAdv
253.7	0.270563	255.672	1.32829	274.596	12.8608	Burgess and Bowring 2015 SciAdv
251.661	0.276885	251.769	1.86323	253.54	18.7897	Burgess and Bowring 2015 SciAdv
251.524	0.237879	251.75	0.784842	254.669	7.9369	Burgess and Bowring 2015 SciAdv
252.399	0.347533	252.352	1.86161	252.725	18.2611	Burgess and Bowring 2015 SciAdv
251.395	0.138119	251.532	0.534042	253.533	5.42043	Burgess and Bowring 2015 SciAdv
251.414	0.253767	250.541	1.4732	243.002	14.9841	Burgess and Bowring 2015 SciAdv
251.299	0.212455	250.794	0.782533	246.818	7.66164	Burgess and Bowring 2015 SciAdv
251.305	0.161465	251.368	0.57255	252.636	5.71453	Burgess and Bowring 2015 SciAdv
182.968	0.799145	183.849	9.26831	196.072	125.637	Burgess et al 2015 EPSL
182.818	0.193681	182.725	0.262981	182.354	2.722	Burgess et al 2015 EPSL
182.633	0.175867	182.701	0.263737	184.347	2.54566	Burgess et al 2015 EPSL
182.835	0.15984	182.954	0.706435	185.291	8.72284	Burgess et al 2015 EPSL
182.756	0.114937	183.131	0.256651	188.787	3.21495	Burgess et al 2015 EPSL
182.72	0.0890191	182.726	0.181468	183.604	2.05757	Burgess et al 2015 EPSL
182.795	0.122756	183.279	0.6581	190.332	8.87544	Burgess et al 2015 EPSL
182.735	0.114492	182.85	0.767633	185.212	10.4905	Burgess et al 2015 EPSL
182.483	0.336866	181.883	0.774084	174.882	9.48482	Burgess et al 2015 EPSL
182.645	0.140065	182.332	1.18111	178.914	16.2004	Burgess et al 2015 EPSL
182.656	0.152633	182.519	0.547497	181.483	7.57484	Burgess et al 2015 EPSL
182.986	0.165946	183.277	1.33994	187.799	18.5584	Burgess et al 2015 EPSL
182.549	0.101927	182.602	0.264984	183.919	3.33251	Burgess et al 2015 EPSL
182.772	0.229037	183.353	1.71524	191.504	23.014	Burgess et al 2015 EPSL
182.786	0.166489	182.65	0.203699	181.622	2.44819	Burgess et al 2015 EPSL
182.589	0.140679	182.386	0.429078	180.4	5.76247	Burgess et al 2015 EPSL
182.531	0.21295	182.247	0.372008	179.353	4.47787	Burgess et al 2015 EPSL
182.68	0.107499	182.623	0.21379	182.771	2.55664	Burgess et al 2015 EPSL
182.592	0.0841704	182.7	0.142545	185.058	1.39104	Burgess et al 2015 EPSL
182.634	0.107003	182.857	0.18436	186.449	1.73612	Burgess et al 2015 EPSL
182.31	0.121833	182.46	0.347128	185.205	4.47255	Burgess et al 2015 EPSL
182.607	0.082715	182.805	0.361872	186.245	4.74822	Burgess et al 2015 EPSL
182.688	0.151379	182.802	0.140257	185.173	0.989013	Burgess et al 2015 EPSL
182.874	0.0813128	183.121	0.163961	187.128	1.94047	Burgess et al 2015 EPSL
182.561	0.386263	182.489	2.20298	182.301	27.8825	Burgess et al 2015 EPSL
182.524	0.174467	182.424	1.06191	181.747	14.2342	Burgess et al 2015 EPSL
182.471	0.229929	182.91	1.86459	189.285	24.9184	Burgess et al 2015 EPSL
182.742	0.122808	182.518	0.466817	180.462	5.3782	Burgess et al 2015 EPSL
182.629	0.131887	182.793	0.593946	185.517	7.68127	Burgess et al 2015 EPSL
182.652	0.171534	183.605	1.27899	196.609	16.7766	Burgess et al 2015 EPSL
182.406	0.0765708	182.663	0.350502	186.397	4.6436	Burgess et al 2015 EPSL
182.437	0.0960394	182.486	0.373635	183.581	5.01309	Burgess et al 2015 EPSL
182.472	0.11298	182.552	0.716162	184.021	9.73346	Burgess et al 2015 EPSL
182.369	0.154687	182.886	0.981701	190.196	13.2647	Burgess et al 2015 EPSL
182.368	0.0748431	182.841	0.555446	189.581	7.57847	Burgess et al 2015 EPSL
182.422	0.198589	184.097	2.18934	206.448	29.6601	Burgess et al 2015 EPSL
182.52	0.0805298	182.673	0.149375	185.621	1.4109	Burgess et al 2015 EPSL
182.843	0.357323	182.367	3.77775	176.691	51.7568	Burgess et al 2015 EPSL
182.945	1.29495	188.413	14.8538	258.102	195.177	Burgess et al 2015 EPSL
182.722	0.293441	182.722	0.513687	183.817	5.60278	Burgess et al 2015 EPSL
182.852	0.166392	182.671	0.241539	181.187	3.4293	Burgess et al 2015 EPSL
182.833	0.167466	182.976	1.01327	185.78	13.3549	Burgess et al 2015 EPSL
182.891	0.161552	183.159	0.50821	187.533	6.29555	Burgess et al 2015 EPSL
182.731	0.139038	183.181	0.745419	189.679	9.50612	Burgess et al 2015 EPSL
182.773	0.117661	183.116	0.565886	188.309	7.64016	Burgess et al 2015 EPSL
182.775	0.189495	182.5	0.339317	179.874	3.90686	Burgess et al 2015 EPSL
182.685	0.110409	182.495	0.387027	180.982	4.93484	Burgess et al 2015 EPSL
182.835	0.154859	182.846	0.550368	183.895	7.01501	Burgess et al 2015 EPSL
182.758	0.127044	182.771	0.289155	183.894	3.32444	Burgess et al 2015 EPSL
182.672	0.10588	182.496	0.18584	181.14	2.0174	Burgess et al 2015 EPSL
182.81	0.0882697	182.631	0.150467	181.202	1.62103	Burgess et al 2015 EPSL
182.802	0.0773931	182.57	0.150887	180.612	1.88142	Burgess et al 2015 EPSL
182.827	0.138047	182.752	0.291336	182.829	3.39588	Burgess et al 2015 EPSL
182.686	0.182347	182.22	0.511668	177.049	5.90832	Burgess et al 2015 EPSL
182.723	0.165501	181.983	0.966382	173.205	12.6739	Burgess et al 2015 EPSL
182.841	0.114261	182.478	0.351867	178.718	4.11718	Burgess et al 2015 EPSL
182.742	0.102629	182.333	0.411498	177.733	5.99667	Burgess et al 2015 EPSL
182.832	0.14805	182.369	0.763792	177.281	10.1119	Burgess et al 2015 EPSL
182.824	0.414012	183.638	4.60583	194.74	62.3491	Burgess et al 2015 EPSL
182.719	0.182749	183.462	0.841728	194.044	11.267	Burgess et al 2015 EPSL
182.869	0.158018	182.962	0.575301	185.194	7.46596	Burgess et al 2015 EPSL
182.699	0.113912	181.988	0.482865	173.328	6.10495	Burgess et al 2015 EPSL
182.855	0.1964	182.275	1.59711	175.143	21.7546	Burgess et al 2015 EPSL
182.709	0.318799	182.484	3.41224	180.55	46.5077	Burgess et al 2015 EPSL
182.778	0.0917573	182.756	0.201724	183.37	2.54038	Burgess et al 2015 EPSL
182.816	0.110323	183.05	0.505912	186.907	6.6907	Burgess et al 2015 EPSL
182.723	0.0704828	182.53	0.224039	180.83	2.91983	Burgess et al 2015 EPSL
182.754	0.10041	182.633	0.321479	182.058	4.12488	Burgess et al 2015 EPSL
182.669	0.13997	182.391	0.288781	179.554	3.48964	Burgess et al 2015 EPSL
182.759	0.412168	183.25	4.13957	190.125	55.6635	Burgess et al 2015 EPSL
182.724	0.465369	182.035	3.93338	173.642	53.7097	Burgess et al 2015 EPSL
182.359	0.365563	181.348	3.78146	169.009	51.8579	Burgess et al 2015 EPSL
182.107	0.297338	181.509	3.28514	174.435	45.1142	Burgess et al 2015 EPSL
182.425	0.401948	182.512	4.43669	184.44	60.688	Burgess et al 2015 EPSL
182.424	0.225215	179.907	1.59882	147.583	21.9118	Burgess et al 2015 EPSL
182.732	0.464425	184.912	5.32549	213.275	71.8499	Burgess et al 2015 EPSL
182.221	1.19038	180.999	14.041	165.509	194.669	Burgess et al 2015 EPSL
182.625	0.197444	182.544	1.73087	182.094	23.5837	Burgess et al 2015 EPSL
182.743	0.248272	181.62	2.18168	167.488	29.8764	Burgess et al 2015 EPSL
182.516	0.1143	182.163	0.491291	178.311	6.47015	Burgess et al 2015 EPSL
182.697	0.220113	181.749	1.30967	170.055	18.2684	Burgess et al 2015 EPSL
182.54	0.27618	180.504	1.39912	154.584	19.522	Burgess et al 2015 EPSL
182.709	0.401549	180.036	3.24368	145.699	44.815	Burgess et al 2015 EPSL
182.724	0.227123	182.737	0.289079	183.7	1.77408	Burgess et al 2015 EPSL
182.647	0.193717	182.419	0.417437	180.289	5.27679	Burgess et al 2015 EPSL
182.75	0.122448	182.83	0.63182	184.209	8.60996	Burgess et al 2015 EPSL
182.616	0.219045	182.321	1.55427	179.465	21.0876	Burgess et al 2015 EPSL
182.783	0.100553	182.897	0.170641	185.179	1.60836	Burgess et al 2015 EPSL
182.808	0.13057	182.84	0.253742	184.096	2.63452	Burgess et al 2015 EPSL
182.715	0.131366	182.544	0.301369	180.665	3.90478	Burgess et al 2015 EPSL
182.494	0.0938875	182.31	0.348697	180.802	4.65408	Burgess et al 2015 EPSL
182.533	0.0909776	182.916	0.74785	188.662	10.338	Burgess et al 2015 EPSL
181.507	0.0688921	181.771	0.277227	186.309	3.81857	Burgess et al 2015 EPSL
182.765	0.0565176	182.769	0.278892	183.636	5.29632	Burgess et al 2015 EPSL
182.541	0.225356	183.261	2.5389	193.249	34.5592	Burgess et al 2015 EPSL
184.651	0.089084	184.809	0.974336	188.011	13.2061	Burgess et al 2015 EPSL
182.639	0.242889	183.707	2.78891	198.398	37.9038	Burgess et al 2015 EPSL
182.77	0.242328	184.515	2.79772	208.137	37.8533	Burgess et al 2015 EPSL
182.753	0.701497	188.254	8.32473	258.753	109.538	Burgess et al 2015 EPSL
182.595	0.111462	182.3	0.62857	179.142	8.7265	Burgess et al 2015 EPSL
182.715	0.126048	182.402	0.84449	179.211	11.3597	Burgess et al 2015 EPSL
182.591	0.279446	183.129	2.81936	190.821	38.0252	Burgess et al 2015 EPSL
182.54	0.276628	181.747	2.7798	172.265	38.2732	Burgess et al 2015 EPSL
182.722	0.0955715	182.665	0.134889	182.593	1.25948	Burgess et al 2015 EPSL
182.635	0.097672	182.653	0.18951	183.775	2.11763	Burgess et al 2015 EPSL
182.709	0.0812958	182.627	0.127672	182.398	1.78812	Burgess et al 2015 EPSL
182.635	0.0856812	182.559	0.15362	182.245	1.6232	Burgess et al 2015 EPSL
182.72	0.114575	182.582	0.202789	181.763	1.88433	Burgess et al 2015 EPSL
182.725	0.0972288	182.739	0.26481	183.573	3.44893	Burgess et al 2015 EPSL
183.304	0.126491	183.326	0.179836	184.674	1.67366	Burgess et al 2015 EPSL
183.267	0.0952125	183.281	0.289372	184.557	3.88194	Burgess et al 2015 EPSL
183.257	0.0738207	183.416	0.153653	186.484	1.9301	Burgess et al 2015 EPSL
183.18	0.128304	183.396	0.268253	187.24	3.89017	Burgess et al 2015 EPSL
183.192	0.119871	183.163	0.324615	183.925	4.2187	Burgess et al 2015 EPSL
182.388	0.0828609	182.388	0.119046	183.256	1.38275	Burgess et al 2015 EPSL
182.612	0.10034	182.619	0.253999	183.617	2.6145	Burgess et al 2015 EPSL
182.636	0.105481	182.671	0.187414	183.856	2.04993	Burgess et al 2015 EPSL
182.62	0.095601	182.756	0.231827	185.287	2.49237	Burgess et al 2015 EPSL
182.574	0.0694222	182.602	0.187036	183.705	2.36044	Burgess et al 2015 EPSL
182.664	0.181223	182.625	0.423427	182.97	5.08821	Burgess et al 2015 EPSL
182.572	0.141413	182.396	0.582135	181.045	7.40681	Burgess et al 2015 EPSL
182.655	0.0891544	182.462	0.404403	180.849	5.47633	Burgess et al 2015 EPSL
182.693	0.0991374	182.443	0.283302	180.062	3.90181	Burgess et al 2015 EPSL
182.526	0.105661	182.232	0.776767	179.31	10.4492	Burgess et al 2015 EPSL
182.657	0.120928	182.675	0.545406	183.612	7.10897	Burgess et al 2015 EPSL
182.685	0.0653774	182.941	0.256937	186.865	3.44973	Burgess et al 2015 EPSL
182.455	0.233517	183.949	2.71091	203.706	36.8091	Burgess et al 2015 EPSL
183.001	0.464023	183.101	0.442067	185.372	0.593024	Burgess et al 2015 EPSL
182.701	0.195639	182.889	0.235556	186.293	1.83025	Burgess et al 2015 EPSL
182.7	0.501261	182.823	0.494866	185.283	2.20791	Burgess et al 2015 EPSL
182.741	0.0912212	182.677	0.120371	182.951	1.01949	Burgess et al 2015 EPSL
182.741	0.0983757	182.804	0.134994	184.53	1.02702	Burgess et al 2015 EPSL
182.665	0.0903019	182.884	0.123633	186.784	1.0358	Burgess et al 2015 EPSL
182.645	0.0940708	182.772	0.146013	185.4	1.43063	Burgess et al 2015 EPSL
182.644	0.0979072	182.685	0.476704	183.77	6.5124	Burgess et al 2015 EPSL
182.712	0.109491	182.705	0.311302	183.413	3.9929	Burgess et al 2015 EPSL
182.587	0.12366	182.608	0.304802	183.459	3.80819	Burgess et al 2015 EPSL
182.672	0.100789	182.872	0.383608	186.278	5.06698	Burgess et al 2015 EPSL
182.67	0.149394	182.861	0.395267	186.018	5.04227	Burgess et al 2015 EPSL
182.682	0.0735112	182.89	0.441662	186.18	6.06787	Burgess et al 2015 EPSL
182.731	0.254717	184.207	2.96708	204.053	40.2607	Burgess et al 2015 EPSL
182.767	0.109183	183.693	1.06384	196.637	14.4237	Burgess et al 2015 EPSL
182.456	0.548072	182.47	0.720519	183.544	5.97039	Burgess et al 2015 EPSL
182.531	0.181967	181.511	0.625511	169.034	8.06563	Burgess et al 2015 EPSL
182.641	0.179038	182.31	0.279614	178.849	3.2281	Burgess et al 2015 EPSL
182.618	0.105079	182.526	0.28596	182.203	3.40607	Burgess et al 2015 EPSL
182.655	0.10187	182.473	0.215506	181.001	2.60127	Burgess et al 2015 EPSL
182.636	0.164054	182.653	0.376098	183.748	4.0503	Burgess et al 2015 EPSL
182.672	0.12056	182.762	0.532333	184.672	7.13239	Burgess et al 2015 EPSL
40.423	0.022	40.4	0.28	40.423	16	Chelle-Michou et al 2014 Lithos
40.466	0.018	40.482	0.082	40.466	4.4	Chelle-Michou et al 2014 Lithos
40.432	0.015	40.4	0.22	40.432	13	Chelle-Michou et al 2014 Lithos
40.418	0.025	40.28	0.25	40.418	14	Chelle-Michou et al 2014 Lithos
40.374	0.017	40.35	0.13	40.374	7.5	Chelle-Michou et al 2014 Lithos
40.516	0.034	40.81	0.4	40.516	23	Chelle-Michou et al 2014 Lithos
40.518	0.063	40.7	1.3	40.518	75	Chelle-Michou et al 2014 Lithos
40.376	0.076	40.3	1.2	40.376	68	Chelle-Michou et al 2014 Lithos
40.39	0.028	40.88	0.24	40.39	14	Chelle-Michou et al 2014 Lithos
40.406	0.075	40.2	1.6	40.406	95	Chelle-Michou et al 2014 Lithos
40.42	0.14	39	3.3	40.42	200	Chelle-Michou et al 2014 Lithos
40.211	0.089	40.3	1.6	40.211	93	Chelle-Michou et al 2014 Lithos
40.217	0.073	40.5	1.5	40.217	88	Chelle-Michou et al 2014 Lithos
35.633	0.028	35.17	0.24	35.633	16	Chelle-Michou et al 2014 Lithos
35.714	0.072	35.9	1.5	35.714	99	Chelle-Michou et al 2014 Lithos
37.194	0.018	37.27	0.23	37.194	14	Chelle-Michou et al 2014 Lithos
35.909	0.026	36.02	0.33	35.909	21	Chelle-Michou et al 2014 Lithos
36.18	0.04	36.3	0.61	36.18	39	Chelle-Michou et al 2014 Lithos
35.808	0.069	35.2	1.4	35.808	96	Chelle-Michou et al 2014 Lithos
35.666	0.03	35.46	0.68	35.666	45	Chelle-Michou et al 2014 Lithos
35.718	0.027	35.91	0.35	35.718	22	Chelle-Michou et al 2014 Lithos
37.366	0.024	37.39	0.24	37.366	15	Chelle-Michou et al 2014 Lithos
35.666	0.052	36.02	0.67	35.666	42	Chelle-Michou et al 2014 Lithos
35.597	0.042	35.3	0.65	35.597	43	Chelle-Michou et al 2014 Lithos
35.631	0.021	35.73	0.2	35.631	13	Chelle-Michou et al 2014 Lithos
35.621	0.031	35.3	0.62	35.621	42	Chelle-Michou et al 2014 Lithos
37.498	0.034	37.53	0.6	37.498	38	Chelle-Michou et al 2014 Lithos
35.635	0.041	35.83	0.58	35.635	37	Chelle-Michou et al 2014 Lithos
35.656	0.02	35.62	0.22	35.656	15	Chelle-Michou et al 2014 Lithos
36.458	0.021	36.63	0.26	36.458	16	Chelle-Michou et al 2014 Lithos
35.82	0.027	35.64	0.25	35.82	16	Chelle-Michou et al 2014 Lithos
35.656	0.038	35.96	0.63	35.656	41	Chelle-Michou et al 2014 Lithos
35.54	0.17	33.6	3.7	35.54	260	Chelle-Michou et al 2014 Lithos
36.07	0.21	33.5	4.4	36.07	320	Chelle-Michou et al 2014 Lithos
36.03	0.12	35.2	2.8	36.03	190	Chelle-Michou et al 2014 Lithos
36.046	0.066	36.9	1.4	36.046	85	Chelle-Michou et al 2014 Lithos
36.2	0.14	36	2.9	36.2	190	Chelle-Michou et al 2014 Lithos
36.08	0.12	35.9	2.7	36.08	170	Chelle-Michou et al 2014 Lithos
36.137	0.035	36.1	0.32	36.137	20	Chelle-Michou et al 2014 Lithos
36.113	0.029	36.34	0.39	36.113	25	Chelle-Michou et al 2014 Lithos
36.731	0.053	36.37	0.56	36.731	35	Chelle-Michou et al 2014 Lithos
36.074	0.032	36.07	0.14	36.074	8.7	Chelle-Michou et al 2014 Lithos
36.828	0.021	36.941	0.068	36.828	3.8	Chelle-Michou et al 2014 Lithos
36.409	0.068	36.2	0.75	36.409	48	Chelle-Michou et al 2014 Lithos
35.2	0.23	32.9	2	35.2	150	Chelle-Michou et al 2014 Lithos
48.467	0.063	48.55	0.42	56	21	Eddy et al., 2016 Geology
48.567	0.087	48.96	0.85	72	41	Eddy et al., 2016 Geology
48.472	0.071	48.39	0.62	48	30	Eddy et al., 2016 Geology
48.479	0.092	49.08	0.95	82	46	Eddy et al., 2016 Geology
48.432	0.049	48.41	0.17	51.1	8.1	Eddy et al., 2016 Geology
48.362	0.033	48.403	0.072	55.1	2.9	Eddy et al., 2016 Geology
48.347	0.046	48.57	0.44	64	22	Eddy et al., 2016 Geology
48.325	0.033	48.39	0.13	56.1	5.8	Eddy et al., 2016 Geology
48.328	0.058	48.35	0.1	54.2	3.9	Eddy et al., 2016 Geology
48.357	0.032	48.44	0.13	57.3	6.1	Eddy et al., 2016 Geology
48.345	0.034	48.266	0.096	49	4.1	Eddy et al., 2016 Geology
48.247	0.03	48.35	0.19	58	9	Eddy et al., 2016 Geology
48.321	0.073	48.61	0.86	67	42	Eddy et al., 2016 Geology
48.297	0.031	48.36	0.25	56	12	Eddy et al., 2016 Geology
48.288	0.054	48.49	0.59	63	29	Eddy et al., 2016 Geology
48.24	0.14	48.9	1.7	84	84	Eddy et al., 2016 Geology
48.315	0.05	48.53	0.47	64	23	Eddy et al., 2016 Geology
48.235	0.062	48.54	0.7	68	34	Eddy et al., 2016 Geology
48.21	0.038	48.23	0.25	54	12	Eddy et al., 2016 Geology
48.228	0.044	48.15	0.35	49	17	Eddy et al., 2016 Geology
48.207	0.049	48.18	0.55	51	27	Eddy et al., 2016 Geology
48.251	0.055	48.43	0.56	62	27	Eddy et al., 2016 Geology
48.235	0.062	48.54	0.7	68	34	Eddy et al., 2016 Geology
48.169	0.065	48.24	0.36	56	17	Eddy et al., 2016 Geology
48.199	0.042	48.71	0.43	79	21	Eddy et al., 2016 Geology
48.205	0.035	48.29	0.3	57	14	Eddy et al., 2016 Geology
48.224	0.046	48.5	0.45	67	22	Eddy et al., 2016 Geology
48.207	0.053	48.42	0.58	63	28	Eddy et al., 2016 Geology
48.223	0.099	48.4	1.3	61	65	Eddy et al., 2016 Geology
48.196	0.033	48.39	0.16	62.7	7.2	Eddy et al., 2016 Geology
48.164	0.033	48.24	0.21	56	10	Eddy et al., 2016 Geology
48.158	0.059	48.43	0.62	66	30	Eddy et al., 2016 Geology
48.212	0.057	48.26	0.63	55	31	Eddy et al., 2016 Geology
48.256	0.09	48.9	1.1	85	53	Eddy et al., 2016 Geology
48.187	0.03	48.5	0.23	69	11	Eddy et al., 2016 Geology
48.194	0.074	48.63	0.77	75	37	Eddy et al., 2016 Geology
48.105	0.092	47.8	1.1	36	54	Eddy et al., 2016 Geology
48.144	0.03	48.3	0.2	60.7	9.8	Eddy et al., 2016 Geology
48.119	0.047	48.03	0.51	48	25	Eddy et al., 2016 Geology
48.135	0.042	48.43	0.39	68	19	Eddy et al., 2016 Geology
48.168	0.039	48.4	0.35	64	17	Eddy et al., 2016 Geology
48.132	0.036	47.99	0.27	46	13	Eddy et al., 2016 Geology
48.129	0.027	48.05	0.14	48.7	6.6	Eddy et al., 2016 Geology
48.176	0.035	48.36	0.23	62	11	Eddy et al., 2016 Geology
48.185	0.076	48.47	0.74	67	36	Eddy et al., 2016 Geology
48.15	0.1	48.2	1.4	57	71	Eddy et al., 2016 Geology
48.12	0.078	47.65	0.86	29	43	Eddy et al., 2016 Geology
48.128	0.029	48.32	0.19	62.6	9.3	Eddy et al., 2016 Geology
48.156	0.03	48.23	0.18	56.7	8.9	Eddy et al., 2016 Geology
48.098	0.041	48.26	0.29	61	14	Eddy et al., 2016 Geology
48.151	0.028	48.28	0.18	59.5	8.6	Eddy et al., 2016 Geology
48.134	0.046	48.29	0.17	60.9	7.9	Eddy et al., 2016 Geology
48.159	0.058	48.24	0.29	57	15	Eddy et al., 2016 Geology
48.13	0.032	48.15	0.24	54	12	Eddy et al., 2016 Geology
48.126	0.045	47.92	0.41	42	20	Eddy et al., 2016 Geology
48.093	0.056	47.84	0.62	40	31	Eddy et al., 2016 Geology
48.152	0.029	48.12	0.21	51	10	Eddy et al., 2016 Geology
48.155	0.076	48.58	0.92	74	45	Eddy et al., 2016 Geology
48.109	0.032	48.29	0.26	62	12	Eddy et al., 2016 Geology
48.144	0.08	47.84	0.47	37	23	Eddy et al., 2016 Geology
48.148	0.089	48.29	0.22	60	10	Eddy et al., 2016 Geology
48.119	0.03	48.2	0.19	56.9	9.2	Eddy et al., 2016 Geology
48.101	0.033	48.16	0.18	55.5	8.6	Eddy et al., 2016 Geology
48.132	0.036	48.19	0.33	56	16	Eddy et al., 2016 Geology
48.124	0.045	48.27	0.28	60	14	Eddy et al., 2016 Geology
47.987	0.088	48.3	1.1	67	53	Eddy et al., 2016 Geology
48.004	0.073	47.74	0.87	39	44	Eddy et al., 2016 Geology
48.08	0.073	48.3	0.87	64	43	Eddy et al., 2016 Geology
48.078	0.059	47.92	0.49	45	24	Eddy et al., 2016 Geology
48.03	0.11	48.8	1.4	90	70	Eddy et al., 2016 Geology
47.808	0.029	47.83	0.21	53	10	Eddy et al., 2016 Geology
47.792	0.046	47.87	0.32	56	16	Eddy et al., 2016 Geology
47.732	0.073	47.82	0.43	57	21	Eddy et al., 2016 Geology
47.82	0.038	47.74	0.38	49	19	Eddy et al., 2016 Geology
47.785	0.04	47.75	0.33	50	16	Eddy et al., 2016 Geology
47.73	0.11	47.5	1.3	43	67	Eddy et al., 2016 Geology
47.743	0.026	47.78	0.11	54.2	5.1	Eddy et al., 2016 Geology
47.698	0.059	47.74	0.62	55	31	Eddy et al., 2016 Geology
47.725	0.029	47.71	0.14	51.8	6.5	Eddy et al., 2016 Geology
47.723	0.028	47.69	0.18	50.7	8.6	Eddy et al., 2016 Geology
47.952	0.045	48.04	0.48	57	23	Eddy et al., 2016 Geology
48.344	0.044	48.58	0.46	65	23	Eddy et al., 2016 Geology
48.603	0.062	48.33	0.65	39	32	Eddy et al., 2016 Geology
48.266	0.054	48.4	0.48	60	23	Eddy et al., 2016 Geology
47.988	0.052	48.3	0.49	68	24	Eddy et al., 2016 Geology
48.198	0.033	48.33	0.27	59	13	Eddy et al., 2016 Geology
48.13	0.19	48.5	2.4	73	120	Eddy et al., 2016 Geology
48.192	0.03	48.07	0.13	46.8	5.9	Eddy et al., 2016 Geology
3.633	0.042	3.43	0.7			Farina et al., 2018 EPSL
3.619	0.016	3.6	0.27			Farina et al., 2018 EPSL
3.664	0.059	3.7	0.9			Farina et al., 2018 EPSL
4.557	0.02	4.73	0.31			Farina et al., 2018 EPSL
3.632	0.015	3.71	0.23			Farina et al., 2018 EPSL
3.569	0.035	3.51	0.6			Farina et al., 2018 EPSL
3.757	0.075	3.8	1.3			Farina et al., 2018 EPSL
3.62	0.024	3.51	0.37			Farina et al., 2018 EPSL
3.603	0.052	3.4	0.87			Farina et al., 2018 EPSL
2.746	0.039	2.58	0.78			Farina et al., 2018 EPSL
2.645	0.097	1.9	1.4			Farina et al., 2018 EPSL
2.861	0.034	2.87	0.54			Farina et al., 2018 EPSL
2.71	0.011	2.69	0.18			Farina et al., 2018 EPSL
2.6	0.022	2.57	0.39			Farina et al., 2018 EPSL
1.998	0.014	2.03	0.2			Farina et al., 2018 EPSL
1.8506	0.0048	1.936	0.094			Farina et al., 2018 EPSL
1.6818	0.0075	1.69	0.12			Farina et al., 2018 EPSL
2.772	0.026	2.53	0.4			Farina et al., 2018 EPSL
2.688	0.017	2.7	0.24			Farina et al., 2018 EPSL
2.662	0.0094	2.55	0.1			Farina et al., 2018 EPSL
2.779	0.028	2.85	0.43			Farina et al., 2018 EPSL
2.746	0.029	2.21	0.58			Farina et al., 2018 EPSL
2.7593	0.0093	2.77	0.13			Farina et al., 2018 EPSL
2.7593	0.0093	2.77	0.13			Farina et al., 2018 EPSL
3.236	0.06	2.65	0.9			Farina et al., 2018 EPSL
2.61	0.064	2.36	0.97			Farina et al., 2018 EPSL
2.7759	0.0036	2.796	0.048			Farina et al., 2018 EPSL
2.7759	0.0036	2.796	0.048			Farina et al., 2018 EPSL
2.771	0.012	2.764	0.088			Farina et al., 2018 EPSL
3.199	0.024	3.17	0.34			Farina et al., 2018 EPSL
3.456	0.015	3.43	0.29			Farina et al., 2018 EPSL
3.334	0.033	3.33	0.11			Farina et al., 2018 EPSL
3.177	0.044	2.96	0.36			Farina et al., 2018 EPSL
3.344	0.061	3.2	1			Farina et al., 2018 EPSL
284.516	0.342879	284.153	0.490103	281.881	3.78015	Karakas et al. 2019 Geology
284.516	0.342879	284.153	0.490103	281.881	3.78015	Karakas et al. 2019 Geology
284.701	0.0882763	284.856	0.371677	286.842	3.21261	Karakas et al. 2019 Geology
284.307	0.101365	284.469	0.547488	286.513	4.84355	Karakas et al. 2019 Geology
283.931	0.132574	284.465	1.16699	289.569	10.3191	Karakas et al. 2019 Geology
283.688	0.13273	283.308	1.4995	280.889	13.4542	Karakas et al. 2019 Geology
283.56	0.125129	283.379	1.14143	282.61	10.1419	Karakas et al. 2019 Geology
283.459	0.137023	283.731	0.24696	286.692	1.79824	Karakas et al. 2019 Geology
283.459	0.137023	283.731	0.24696	286.692	1.79824	Karakas et al. 2019 Geology
284.423	0.0975645	284.534	0.564633	286.162	4.91053	Karakas et al. 2019 Geology
284.423	0.0975645	284.534	0.564633	286.162	4.91053	Karakas et al. 2019 Geology
283.832	0.0956703	284.123	0.258336	287.233	2.00201	Karakas et al. 2019 Geology
283.633	0.0947967	284.03	0.786903	288.016	6.98592	Karakas et al. 2019 Geology
283.862	0.389837	286.47	9.25247	308.517	82.6765	Karakas et al. 2019 Geology
283.862	0.389837	286.47	9.25247	308.517	82.6765	Karakas et al. 2019 Geology
283.483	0.132569	284.768	1.60111	296.044	14.3162	Karakas et al. 2019 Geology
283.483	0.132569	284.768	1.60111	296.044	14.3162	Karakas et al. 2019 Geology
283.662	0.183877	284.756	1.70185	294.463	14.7659	Karakas et al. 2019 Geology
284.292	0.116998	285.243	1.23393	293.76	11.0105	Karakas et al. 2019 Geology
284.632	0.226236	290.113	5.02901	335.204	44.2173	Karakas et al. 2019 Geology
284.632	0.226236	290.113	5.02901	335.204	44.2173	Karakas et al. 2019 Geology
284.422	0.128217	286.484	2.0438	304.051	18.2362	Karakas et al. 2019 Geology
284.422	0.128217	286.484	2.0438	304.051	18.2362	Karakas et al. 2019 Geology
283.783	0.087276	284.401	0.528321	290.199	4.62844	Karakas et al. 2019 Geology
283.54	0.128674	284.781	1.36172	295.697	12.0789	Karakas et al. 2019 Geology
283.722	0.0853171	284.307	0.385204	289.838	3.33908	Karakas et al. 2019 Geology
283.801	0.0783657	284.373	0.499225	289.794	4.41811	Karakas et al. 2019 Geology
283.801	0.0783657	284.373	0.499225	289.794	4.41811	Karakas et al. 2019 Geology
283.634	0.0921118	284.26	0.361964	290.125	3.06442	Karakas et al. 2019 Geology
284.217	0.110708	284.729	0.474537	289.656	3.96635	Karakas et al. 2019 Geology
283.899	0.128444	284.43	0.585466	289.515	4.84848	Karakas et al. 2019 Geology
283.655	0.140458	283.321	0.837569	281.277	7.11816	Karakas et al. 2019 Geology
283.231	0.112696	284.109	0.629283	292.06	5.28963	Karakas et al. 2019 Geology
283.231	0.112696	284.109	0.629283	292.06	5.28963	Karakas et al. 2019 Geology
283.313	0.0887363	283.634	0.42909	287	3.71346	Karakas et al. 2019 Geology
283.313	0.0887363	283.634	0.42909	287	3.71346	Karakas et al. 2019 Geology
283.521	0.0981469	283.564	0.34985	284.636	2.82651	Karakas et al. 2019 Geology
283.521	0.0981469	283.564	0.34985	284.636	2.82651	Karakas et al. 2019 Geology
283.392	0.295223	285.653	2.68502	304.911	23.4961	Karakas et al. 2019 Geology
283.392	0.295223	285.653	2.68502	304.911	23.4961	Karakas et al. 2019 Geology
283.535	0.130554	283.682	0.552223	285.615	4.45131	Karakas et al. 2019 Geology
283.535	0.130554	283.682	0.552223	285.615	4.45131	Karakas et al. 2019 Geology
283.425	0.133002	283.911	0.696971	288.633	6.12523	Karakas et al. 2019 Geology
283.425	0.133002	283.911	0.696971	288.633	6.12523	Karakas et al. 2019 Geology
283.428	0.0865363	283.482	0.203973	284.648	1.56121	Karakas et al. 2019 Geology
283.428	0.0865363	283.482	0.203973	284.648	1.56121	Karakas et al. 2019 Geology
283.57	0.0873181	283.988	0.447575	288.145	3.91658	Karakas et al. 2019 Geology
283.57	0.0873181	283.988	0.447575	288.145	3.91658	Karakas et al. 2019 Geology
283.529	0.132897	285.479	1.62944	302.196	14.4498	Karakas et al. 2019 Geology
283.529	0.132897	285.479	1.62944	302.196	14.4498	Karakas et al. 2019 Geology
283.476	0.102081	284.019	0.543946	289.215	4.81899	Karakas et al. 2019 Geology
283.476	0.102081	284.019	0.543946	289.215	4.81899	Karakas et al. 2019 Geology
283.387	0.120713	283.74	0.821528	287.362	7.15215	Karakas et al. 2019 Geology
283.387	0.120713	283.74	0.821528	287.362	7.15215	Karakas et al. 2019 Geology
283.486	0.107769	283.765	0.304552	286.784	2.47581	Karakas et al. 2019 Geology
283.486	0.107769	283.765	0.304552	286.784	2.47581	Karakas et al. 2019 Geology
283.042	0.500077	283.248	0.578758	285.666	3.12475	Karakas et al. 2019 Geology
283.042	0.500077	283.248	0.578758	285.666	3.12475	Karakas et al. 2019 Geology
283.319	0.309793	283.92	0.602177	289.588	4.75586	Karakas et al. 2019 Geology
283.319	0.309793	283.92	0.602177	289.588	4.75586	Karakas et al. 2019 Geology
283.533	0.337088	283.507	0.359457	284.008	1.52103	Karakas et al. 2019 Geology
283.533	0.337088	283.507	0.359457	284.008	1.52103	Karakas et al. 2019 Geology
283.769	0.139228	283.841	0.67893	285.159	5.83371	Karakas et al. 2019 Geology
283.769	0.139228	283.841	0.67893	285.159	5.83371	Karakas et al. 2019 Geology
283.472	0.132357	283.933	1.56755	288.446	14.0153	Karakas et al. 2019 Geology
283.581	0.10015	284.113	0.754223	289.209	6.73975	Karakas et al. 2019 Geology
283.509	0.0926095	284.065	0.687142	289.356	6.05862	Karakas et al. 2019 Geology
284.829	0.123452	285.358	0.644098	290.407	5.47649	Karakas et al. 2019 Geology
284.829	0.123452	285.358	0.644098	290.407	5.47649	Karakas et al. 2019 Geology
283.319	0.219835	283.554	0.299174	286.215	1.86664	Karakas et al. 2019 Geology
283.319	0.219835	283.554	0.299174	286.215	1.86664	Karakas et al. 2019 Geology
283.598	0.115178	283.734	0.371246	285.579	2.88975	Karakas et al. 2019 Geology
283.598	0.115178	283.734	0.371246	285.579	2.88975	Karakas et al. 2019 Geology
283.547	0.0984699	283.82	0.196405	286.779	1.41658	Karakas et al. 2019 Geology
283.547	0.0984699	283.82	0.196405	286.779	1.41658	Karakas et al. 2019 Geology
283.402	0.224757	283.76	0.595356	287.43	4.89661	Karakas et al. 2019 Geology
283.402	0.224757	283.76	0.595356	287.43	4.89661	Karakas et al. 2019 Geology
283.501	0.272739	283.47	0.445345	283.934	3.28035	Karakas et al. 2019 Geology
283.501	0.272739	283.47	0.445345	283.934	3.28035	Karakas et al. 2019 Geology
283.342	0.123673	284.243	1.0982	292.379	9.71524	Karakas et al. 2019 Geology
283.577	0.0982672	283.415	0.598453	282.79	5.23052	Karakas et al. 2019 Geology
283.96	0.135293	284.275	0.254439	287.589	1.87885	Karakas et al. 2019 Geology
283.498	0.110495	283.712	0.2747	286.192	2.09587	Karakas et al. 2019 Geology
283.498	0.110495	283.712	0.2747	286.192	2.09587	Karakas et al. 2019 Geology
283.491	0.109039	283.836	0.515878	287.39	4.37067	Karakas et al. 2019 Geology
283.491	0.109039	283.836	0.515878	287.39	4.37067	Karakas et al. 2019 Geology
283.799	0.0894021	283.885	0.207029	285.308	1.57039	Karakas et al. 2019 Geology
283.799	0.0894021	283.885	0.207029	285.308	1.57039	Karakas et al. 2019 Geology
283.86	0.0909327	284.042	0.285392	286.253	2.40043	Karakas et al. 2019 Geology
283.86	0.0909327	284.042	0.285392	286.253	2.40043	Karakas et al. 2019 Geology
283.844	0.243434	284.09	0.70206	286.831	6.0424	Karakas et al. 2019 Geology
283.844	0.243434	284.09	0.70206	286.831	6.0424	Karakas et al. 2019 Geology
283.234	0.187955	284.201	2.43693	292.878	21.7453	Karakas et al. 2019 Geology
283.54	0.281618	284.793	4.23638	295.805	37.9114	Karakas et al. 2019 Geology
283.696	0.291787	285.984	4.93911	305.445	44.0961	Karakas et al. 2019 Geology
283.485	0.204493	282.976	1.89273	279.493	17.0766	Karakas et al. 2019 Geology
283.92	0.122504	285.111	1.31408	295.605	11.7458	Karakas et al. 2019 Geology
283.92	0.122504	285.111	1.31408	295.605	11.7458	Karakas et al. 2019 Geology
283.055	0.0902369	283.353	0.266226	286.527	2.20666	Karakas et al. 2019 Geology
283.055	0.0902369	283.353	0.266226	286.527	2.20666	Karakas et al. 2019 Geology
283.835	0.122141	284.058	0.640256	286.606	5.38356	Karakas et al. 2019 Geology
283.835	0.122141	284.058	0.640256	286.606	5.38356	Karakas et al. 2019 Geology
283.367	0.0919269	283.836	0.449147	288.417	3.8564	Karakas et al. 2019 Geology
283.29	0.131072	283.93	0.62689	289.925	5.12885	Karakas et al. 2019 Geology
283.381	0.185107	284.201	1.17413	291.661	10.1883	Karakas et al. 2019 Geology
283.524	0.171725	284.088	0.689086	289.451	5.92317	Karakas et al. 2019 Geology
283.472	0.11551	283.943	1.53481	288.543	13.7424	Karakas et al. 2019 Geology
283.472	0.11551	283.943	1.53481	288.543	13.7424	Karakas et al. 2019 Geology
282.221	0.18643	281.444	1.47085	275.716	13.0545	Karakas et al. 2019 Geology
282.221	0.18643	281.444	1.47085	275.716	13.0545	Karakas et al. 2019 Geology
283.479	0.147506	283.487	0.796229	284.27	7.0295	Karakas et al. 2019 Geology
283.479	0.147506	283.487	0.796229	284.27	7.0295	Karakas et al. 2019 Geology
283.681	0.108589	284.087	0.580174	288.144	5.03954	Karakas et al. 2019 Geology
283.684	0.29721	285.411	3.61308	300.296	32.3382	Karakas et al. 2019 Geology
285.46	0.262138	290.024	5.28098	327.658	46.4391	Karakas et al. 2019 Geology
285.46	0.262138	290.024	5.28098	327.658	46.4391	Karakas et al. 2019 Geology
285.523	0.153305	286.817	1.37739	298.09	12.0508	Karakas et al. 2019 Geology
285.523	0.153305	286.817	1.37739	298.09	12.0508	Karakas et al. 2019 Geology
283	0.25297	288.536	5.69565	334.326	50.307	Karakas et al. 2019 Geology
283.613	0.196125	286.949	3.77756	314.916	33.6014	Karakas et al. 2019 Geology
283.613	0.196125	286.949	3.77756	314.916	33.6014	Karakas et al. 2019 Geology
283.208	0.217833	285.976	3.4479	309.38	30.725	Karakas et al. 2019 Geology
283.208	0.217833	285.976	3.4479	309.38	30.725	Karakas et al. 2019 Geology
282.258	0.15262	285.411	3.0329	312.035	27.1533	Karakas et al. 2019 Geology
282.258	0.15262	285.411	3.0329	312.035	27.1533	Karakas et al. 2019 Geology
283.18	0.119746	285.571	2.11349	305.907	18.9259	Karakas et al. 2019 Geology
283.18	0.119746	285.571	2.11349	305.907	18.9259	Karakas et al. 2019 Geology
281.583	0.443291	281.376	4.17279	280.373	37.5788	Karakas et al. 2019 Geology
283.678	0.696269	292.999	13.9899	368.695	121.019	Karakas et al. 2019 Geology
283.678	0.696269	292.999	13.9899	368.695	121.019	Karakas et al. 2019 Geology
283.027	0.152797	284.827	2.55262	300.343	22.8955	Karakas et al. 2019 Geology
283.027	0.152797	284.827	2.55262	300.343	22.8955	Karakas et al. 2019 Geology
284.163	0.899194	284.978	12.8613	292.389	114.739	Karakas et al. 2019 Geology
283.281	0.096966	283.568	0.540608	286.648	4.71562	Karakas et al. 2019 Geology
283.281	0.096966	283.568	0.540608	286.648	4.71562	Karakas et al. 2019 Geology
283.799	0.168323	286.055	2.40896	305.247	21.4992	Karakas et al. 2019 Geology
283.799	0.168323	286.055	2.40896	305.247	21.4992	Karakas et al. 2019 Geology
283.627	0.107789	284.084	0.45799	288.566	3.97648	Karakas et al. 2019 Geology
283.627	0.107789	284.084	0.45799	288.566	3.97648	Karakas et al. 2019 Geology
283.842	0.17747	284.092	0.294964	286.867	2.11992	Karakas et al. 2019 Geology
283.842	0.17747	284.092	0.294964	286.867	2.11992	Karakas et al. 2019 Geology
282.599	0.103887	282.856	0.277571	285.699	2.17385	Karakas et al. 2019 Geology
282.599	0.103887	282.856	0.277571	285.699	2.17385	Karakas et al. 2019 Geology
283.817	0.102946	284.246	0.417681	288.491	3.64843	Karakas et al. 2019 Geology
283.515	0.124556	283.671	0.312903	285.678	2.24127	Karakas et al. 2019 Geology
283.515	0.124556	283.671	0.312903	285.678	2.24127	Karakas et al. 2019 Geology
283.34	0.102176	282.916	0.693295	280.125	6.03133	Karakas et al. 2019 Geology
283.73	0.0861286	284.126	0.555884	288.1	4.96237	Karakas et al. 2019 Geology
283.651	0.139944	283.025	1.29485	278.569	11.4641	Karakas et al. 2019 Geology
283.892	0.102587	283.944	0.337683	285.091	2.59845	Karakas et al. 2019 Geology
283.686	0.123737	284.818	1.2779	294.834	11.342	Karakas et al. 2019 Geology
283.474	0.0811741	283.791	0.326457	287.115	2.78366	Karakas et al. 2019 Geology
283.508	1.63012	305.744	34.5982	479.742	282.626	Karakas et al. 2019 Geology
283.49	0.580561	288.872	9.51773	333.348	83.6005	Karakas et al. 2019 Geology
283.49	0.580561	288.872	9.51773	333.348	83.6005	Karakas et al. 2019 Geology
283.654	0.214816	284.822	2.21968	295.138	19.4953	Karakas et al. 2019 Geology
283.304	0.181506	284.334	2.05873	293.534	18.3783	Karakas et al. 2019 Geology
284.486	0.519535	286.251	7.80398	301.406	69.3364	Karakas et al. 2019 Geology
282.944	0.206173	283.986	2.69928	293.294	24.2496	Karakas et al. 2019 Geology
696.7	0.9	698.9	3.5	706	13	Keeley et al 2012 Lithosphere
696.9	0.4	698	2.3	702	9	Keeley et al 2012 Lithosphere
700.4	0.4	700.7	0.9	702	4	Keeley et al 2012 Lithosphere
699.1	0.7	699.5	3.3	701	13	Keeley et al 2012 Lithosphere
699.2	1.5	698.5	7.8	696	30	Keeley et al 2012 Lithosphere
712.9	1.5	713.4	6.4	715	24	Keeley et al 2012 Lithosphere
700.7	0.5	699.6	2.8	696	11	Keeley et al 2012 Lithosphere
685.2	0.6	686.5	1.5	691	6	Keeley et al 2012 Lithosphere
685.3	0.6	686.9	1.8	692	7	Keeley et al 2012 Lithosphere
685.4	0.8	687.3	4.2	694	16	Keeley et al 2012 Lithosphere
685.4	0.3	685.7	1	687	4	Keeley et al 2012 Lithosphere
685.4	0.6	686	1.6	688	6	Keeley et al 2012 Lithosphere
685.4	0.5	686	2.4	688	9	Keeley et al 2012 Lithosphere
685.6	1.1	687.5	5	694	20	Keeley et al 2012 Lithosphere
685.6	0.4	686.6	1.9	690	8	Keeley et al 2012 Lithosphere
685.9	0.8	686.2	1.5	687	5	Keeley et al 2012 Lithosphere
686.3	0.8	686.2	2.2	686	8	Keeley et al 2012 Lithosphere
708	1	707.2	4.5	705	17	Keeley et al 2012 Lithosphere
710.8	2.6	720.1	18.9	749	71	Keeley et al 2012 Lithosphere
694.8	1	695.5	3.9	698	15	Keeley et al 2012 Lithosphere
695.9	0.8	696.1	1.5	697	6	Keeley et al 2012 Lithosphere
696.8	0.4	696.5	1.6	696	6	Keeley et al 2012 Lithosphere
699.1	0.6	699.8	1	702	3	Keeley et al 2012 Lithosphere
700.2	0.7	700.7	1.7	702	6	Keeley et al 2012 Lithosphere
702.6	2.2	708.7	10.6	728	40	Keeley et al 2012 Lithosphere
702.8	1.1	702.7	5.4	702	21	Keeley et al 2012 Lithosphere
703.2	0.4	703.5	2.8	705	11	Keeley et al 2012 Lithosphere
705.7	0.6	705	0.8	703	2	Keeley et al 2012 Lithosphere
705.8	0.6	706.8	1.4	710	5	Keeley et al 2012 Lithosphere
708.5	0.6	710.5	2.4	717	9	Keeley et al 2012 Lithosphere
687.5	2.9	687.1	18.7	686	75	Keeley et al 2012 Lithosphere
695	0.7	692.9	4.9	686	19	Keeley et al 2012 Lithosphere
696.5	0.7	697.5	2.6	701	10	Keeley et al 2012 Lithosphere
698.5	0.6	698	1.1	696	4	Keeley et al 2012 Lithosphere
700.9	0.7	700.4	2	699	7	Keeley et al 2012 Lithosphere
702.4	1.3	701.9	3.7	701	14	Keeley et al 2012 Lithosphere
702.9	0.2	703.5	0.5	705	2	Keeley et al 2012 Lithosphere
703.3	0.8	703.7	3.1	705	12	Keeley et al 2012 Lithosphere
705.9	0.9	706.5	2.3	709	8	Keeley et al 2012 Lithosphere
707.1	0.9	707.1	1.2	707	4	Keeley et al 2012 Lithosphere
947.2	1.1	1054.1	4.1	1283	11	Keeley et al 2012 Lithosphere
694.4	0.3	694.6	0.6	695	2	Keeley et al 2012 Lithosphere
694.9	1.4	697.2	9.2	705	36	Keeley et al 2012 Lithosphere
699.2	0.4	699.7	1.4	701	5	Keeley et al 2012 Lithosphere
702.8	1	703	3.2	704	12	Keeley et al 2012 Lithosphere
703.5	0.3	704.2	0.9	707	4	Keeley et al 2012 Lithosphere
100.17	0.21	101.1	2.5	124	59	Klein et al., 2021 Geology
100.29	0.12	101.04	0.84	119	20	Klein et al., 2021 Geology
100.14	0.34	99.3	2.3	79	56	Klein et al., 2021 Geology
100.08	0.21	99.2	2.3	79	56	Klein et al., 2021 Geology
99.99	0.45	98.5	4.7	64	120	Klein et al., 2021 Geology
100.03	0.32	99.5	3.5	86	84	Klein et al., 2021 Geology
100.27	0.48	97.3	5.9	25	150	Klein et al., 2021 Geology
100.737	0.086	100.68	0.34	99.2	7.7	Klein et al., 2021 Geology
101.025	0.084	101.16	0.23	104.3	4.9	Klein et al., 2021 Geology
101.04	0.083	101.04	0.62	101	15	Klein et al., 2021 Geology
100.984	0.099	100.83	0.96	97	23	Klein et al., 2021 Geology
101.06	0.062	101.21	0.43	105	10	Klein et al., 2021 Geology
100.821	0.074	100.5	0.68	93	16	Klein et al., 2021 Geology
101.04	0.11	101.08	0.66	102	15	Klein et al., 2021 Geology
100.975	0.067	100.92	0.34	99.6	8	Klein et al., 2021 Geology
100.726	0.074	100.86	0.58	104	14	Klein et al., 2021 Geology
100.971	0.093	100.8	0.86	97	20	Klein et al., 2021 Geology
100.994	0.071	100.77	0.47	96	11	Klein et al., 2021 Geology
100.76	0.1	100.56	0.98	96	24	Klein et al., 2021 Geology
100.76	0.41	99.6	5	71.5	120	Klein et al., 2021 Geology
100.89	0.2	102	2.3	128	56	Klein et al., 2021 Geology
100.922	0.088	100.21	0.61	83	15	Klein et al., 2021 Geology
100.72	0.16	100.64	0.35	98.6	6.8	Klein et al., 2021 Geology
100.953	0.058	100.9	0.16	99.7	3.3	Klein et al., 2021 Geology
101.096	0.063	101.31	0.38	106.4	8.9	Klein et al., 2021 Geology
100.607	0.085	100.57	0.52	100	12	Klein et al., 2021 Geology
100.987	0.072	101.14	0.34	104.8	7.7	Klein et al., 2021 Geology
100.99	0.17	101.23	0.93	107	22	Klein et al., 2021 Geology
100.62	0.15	100.56	0.3	99.2	6.4	Klein et al., 2021 Geology
100.585	0.061	100.78	0.43	105	10	Klein et al., 2021 Geology
100.66	0.12	100.5	0.26	96.8	5.6	Klein et al., 2021 Geology
100.924	0.061	101.04	0.33	103.9	7.9	Klein et al., 2021 Geology
100.917	0.096	100.68	0.69	95	16	Klein et al., 2021 Geology
101.2	0.11	101.08	0.4	98.3	8.6	Klein et al., 2021 Geology
101.002	0.084	100.83	0.69	97	16	Klein et al., 2021 Geology
101.415	0.054	101.55	0.25	104.7	5.6	Klein et al., 2021 Geology
101.164	0.049	101.2	0.12	102	2.5	Klein et al., 2021 Geology
100.965	0.057	101.37	0.17	110.9	3.5	Klein et al., 2021 Geology
101.113	0.096	101.32	0.27	106.3	5.9	Klein et al., 2021 Geology
101.097	0.079	101.06	0.35	100.1	8.1	Klein et al., 2021 Geology
101.174	0.062	101.29	0.27	103.9	6	Klein et al., 2021 Geology
100.956	0.07	101.05	0.12	103.2	2	Klein et al., 2021 Geology
101.081	0.092	101.11	0.25	101.8	5.8	Klein et al., 2021 Geology
100.95	0.11	101.06	0.19	103.6	3.7	Klein et al., 2021 Geology
100.915	0.073	100.87	0.4	99.8	9.5	Klein et al., 2021 Geology
100.823	0.064	100.78	0.28	99.7	6.4	Klein et al., 2021 Geology
101.18	0.061	101.48	0.25	108.7	5.7	Klein et al., 2021 Geology
100.78	0.17	101.3	1.9	115	46	Klein et al., 2021 Geology
100.923	0.064	101.05	0.23	104.1	5	Klein et al., 2021 Geology
100.912	0.062	101.14	0.27	106.5	6.2	Klein et al., 2021 Geology
100.878	0.066	101.13	0.44	107	11	Klein et al., 2021 Geology
100.62	0.13	100.7	1.2	102	29	Klein et al., 2021 Geology
100.809	0.064	100.99	0.22	105.2	4.7	Klein et al., 2021 Geology
100.835	0.069	101.07	0.33	106.7	7.4	Klein et al., 2021 Geology
100.687	0.061	100.62	0.38	99	8.9	Klein et al., 2021 Geology
100.847	0.073	100.97	0.25	104	5.8	Klein et al., 2021 Geology
100.69	0.079	100.57	0.32	97.8	7.2	Klein et al., 2021 Geology
100.616	0.055	100.72	0.23	103.1	5.3	Klein et al., 2021 Geology
100.751	0.069	100.8	0.54	102	13	Klein et al., 2021 Geology
100.669	0.08	100.23	0.54	90	13	Klein et al., 2021 Geology
100.73	0.11	100.67	0.91	99	21	Klein et al., 2021 Geology
100.623	0.073	100.39	0.38	94.9	8.9	Klein et al., 2021 Geology
100.543	0.077	100.7	0.14	104.3	2.6	Klein et al., 2021 Geology
100.524	0.057	100.86	0.21	108.8	4.5	Klein et al., 2021 Geology
100.299	0.051	100.41	0.16	103.1	3.5	Klein et al., 2021 Geology
100.331	0.075	100.18	0.69	97	17	Klein et al., 2021 Geology
100.396	0.052	100.55	0.23	104.3	5.3	Klein et al., 2021 Geology
100.703	0.051	101.01	0.11	108.2	2	Klein et al., 2021 Geology
100.589	0.065	100.6	0.4	100.8	9.4	Klein et al., 2021 Geology
100.248	0.056	100.19	0.33	98.9	7.7	Klein et al., 2021 Geology
100.222	0.057	100.38	0.32	104.1	7.5	Klein et al., 2021 Geology
100.3	0.11	100.31	0.74	101	18	Klein et al., 2021 Geology
100.325	0.095	100.22	0.88	98	21	Klein et al., 2021 Geology
100.088	0.066	100.08	0.43	99.9	9.9	Klein et al., 2021 Geology
100.06	0.069	99.93	0.12	96.8	2	Klein et al., 2021 Geology
100.08	0.16	99.94	0.3	96.5	6.2	Klein et al., 2021 Geology
100.03	0.14	100.02	0.19	99.6	3	Klein et al., 2021 Geology
100.059	0.057	100.15	0.29	102.4	6.7	Klein et al., 2021 Geology
100.038	0.098	100.52	0.94	112	23	Klein et al., 2021 Geology
100.776	0.056	100.76	0.12	100.5	2.3	Klein et al., 2021 Geology
100.703	0.059	100.8	0.21	103.1	4.7	Klein et al., 2021 Geology
101.058	0.054	101.19	0.26	104.3	6	Klein et al., 2021 Geology
100.716	0.062	100.86	0.4	104.3	9.5	Klein et al., 2021 Geology
100.759	0.088	100.86	0.2	103.2	4	Klein et al., 2021 Geology
100.711	0.091	100.85	0.48	104	11	Klein et al., 2021 Geology
100.695	0.068	100.75	0.33	102.2	7.6	Klein et al., 2021 Geology
101.454	0.058	101.51	0.32	102.9	7.4	Klein et al., 2021 Geology
103.43	0.54	103.34	6.7	101	150	Klein et al., 2021 Geology
103.28	0.46	105.6	5.5	159	120	Klein et al., 2021 Geology
103.23	0.54	105.8	6.5	164	150	Klein et al., 2021 Geology
104.13	0.9	113	11	300	230	Klein et al., 2021 Geology
103.29	0.46	104.5	5.3	133	120	Klein et al., 2021 Geology
103.04	0.48	104	5.7	127	130	Klein et al., 2021 Geology
103.36	0.56	103.9	6.8	116	160	Klein et al., 2021 Geology
103.7	1.7	115	20	363	400	Klein et al., 2021 Geology
103.8	1.6	106	20	162	440	Klein et al., 2021 Geology
102.95	0.76	103.4	9.5	113	220	Klein et al., 2021 Geology
38.519	0.0425667	38.1738	0.131224	20.452	6.92551	Large et al., 2021 EPSL
38.5529	0.025331	38.664	0.0402602	48.961	2.01576	Large et al., 2021 EPSL
38.5298	0.0288758	38.7613	0.222571	56.8808	13.4368	Large et al., 2021 EPSL
38.5258	0.029557	38.5215	0.131705	41.6308	7.76956	Large et al., 2021 EPSL
38.536	0.0254412	38.3402	0.157924	29.8449	9.29045	Large et al., 2021 EPSL
38.3336	0.0169846	38.4232	0.0833256	49.1083	4.75943	Large et al., 2021 EPSL
38.3209	0.0174992	38.3175	0.0801049	43.195	4.54817	Large et al., 2021 EPSL
38.3034	0.0233912	38.2208	0.130522	38.1341	7.35848	Large et al., 2021 EPSL
38.349	0.0175357	38.3591	0.125595	44.0851	7.43442	Large et al., 2021 EPSL
38.3215	0.0221464	38.2811	0.155158	40.8495	9.08959	Large et al., 2021 EPSL
38.3287	0.0247972	38.4603	0.302019	51.7661	18.32	Large et al., 2021 EPSL
38.3411	0.0242506	38.5187	0.12278	54.6833	6.84325	Large et al., 2021 EPSL
38.3382	0.0217083	38.4956	0.248738	53.4041	15.3987	Large et al., 2021 EPSL
38.2841	0.023723	38.3027	0.146143	44.5648	8.19178	Large et al., 2021 EPSL
38.3401	0.0545597	38.2063	0.811831	34.9067	49.3138	Large et al., 2021 EPSL
38.3084	0.0219193	38.3955	0.26474	48.9297	16.0902	Large et al., 2021 EPSL
38.3445	0.0266685	38.2301	0.214651	36.1538	12.784	Large et al., 2021 EPSL
38.3141	0.0245875	38.5635	0.306271	59.195	18.4621	Large et al., 2021 EPSL
38.3658	0.0221691	38.6172	0.258125	59.3428	15.6152	Large et al., 2021 EPSL
38.211	0.0176055	38.2918	0.0500348	48.4644	2.85355	Large et al., 2021 EPSL
38.5231	0.0183908	38.6181	0.0547153	49.581	2.77887	Large et al., 2021 EPSL
38.2263	0.0165216	38.3679	0.0921598	52.3319	5.25055	Large et al., 2021 EPSL
38.2005	0.0211607	38.398	0.313761	55.8624	19.3078	Large et al., 2021 EPSL
38.3365	0.0205767	38.377	0.152316	46.0044	9.07717	Large et al., 2021 EPSL
38.2685	0.0168404	38.318	0.0744577	46.5251	4.30086	Large et al., 2021 EPSL
38.3378	0.017137	38.5758	0.11978	58.4886	6.99704	Large et al., 2021 EPSL
38.1571	0.0214766	38.4628	0.266056	62.6711	16.2106	Large et al., 2021 EPSL
38.2059	0.0156555	38.2592	0.0518257	46.7171	3.00504	Large et al., 2021 EPSL
38.387	0.0185365	38.5053	0.13199	50.9662	7.74015	Large et al., 2021 EPSL
38.1699	0.0221681	38.0739	0.0955021	37.1446	5.15971	Large et al., 2021 EPSL
38.2839	0.0164431	38.4211	0.0784499	52.0939	4.72645	Large et al., 2021 EPSL
38.2966	0.0185484	38.3661	0.104183	47.8053	5.88148	Large et al., 2021 EPSL
37.7649	0.0159481	37.8654	0.0877596	49.4047	5.19459	Large et al., 2021 EPSL
38.024	0.0216056	38.1409	0.12339	50.6278	6.76346	Large et al., 2021 EPSL
37.7776	0.0188317	37.8462	0.149313	47.3584	9.0419	Large et al., 2021 EPSL
37.9711	0.0169589	37.9751	0.0761762	43.3706	4.35541	Large et al., 2021 EPSL
37.8808	0.0184619	37.9341	0.0674257	46.4621	3.86759	Large et al., 2021 EPSL
38.1461	0.0241102	38.1289	0.0937802	42.1631	5.44437	Large et al., 2021 EPSL
37.8512	0.020827	37.7726	0.148609	37.9463	8.85656	Large et al., 2021 EPSL
37.851	0.0206889	37.8896	0.0889035	45.4761	5.09293	Large et al., 2021 EPSL
37.7361	0.0565109	38.5475	1.09457	94.4922	66.419	Large et al., 2021 EPSL
37.9939	0.025397	37.818	0.183346	31.8167	10.8802	Large et al., 2021 EPSL
37.8241	0.0217246	37.7082	0.11937	35.5095	7.08893	Large et al., 2021 EPSL
37.9359	0.0158548	37.9785	0.0603391	45.8104	3.48412	Large et al., 2021 EPSL
3402.87	0.997333	3436.71	0.451581	3456.5	0.242062	Laurent et al., 2021 NatGeo
3453.74	7.41693	3455.04	2.81502	3455.8	0.875772	Laurent et al., 2021 NatGeo
3446.62	1.5653	3452.66	0.631563	3456.17	0.287056	Laurent et al., 2021 NatGeo
3445.28	3.58733	3452	1.37382	3455.91	0.532214	Laurent et al., 2021 NatGeo
3447.35	3.86964	3453	1.46567	3456.28	0.462378	Laurent et al., 2021 NatGeo
3428.69	5.77975	3446.14	2.16657	3456.29	0.468067	Laurent et al., 2021 NatGeo
3448.27	4.80397	3452.47	1.80613	3454.91	0.468026	Laurent et al., 2021 NatGeo
3449.54	2.98176	3454	1.12885	3456.58	0.354931	Laurent et al., 2021 NatGeo
3446.33	1.35356	3452.87	0.548542	3456.66	0.224332	Laurent et al., 2021 NatGeo
3449.5	2.0601	3453.91	0.789561	3456.46	0.261162	Laurent et al., 2021 NatGeo
3443.97	1.25561	3448.89	0.497228	3451.75	0.194279	Laurent et al., 2021 NatGeo
3428.49	2.65636	3445.8	1.22426	3455.88	0.930613	Laurent et al., 2021 NatGeo
3453.74	0.94236	3455.48	0.420677	3456.49	0.212831	Laurent et al., 2021 NatGeo
3419.59	1.0832	3440.33	0.43418	3452.44	0.140335	Laurent et al., 2021 NatGeo
3450.2	1.42358	3454.3	0.564839	3456.68	0.21898	Laurent et al., 2021 NatGeo
3398.65	7.06955	3418.67	2.71695	3430.42	0.884688	Laurent et al., 2021 NatGeo
3380.15	9.806	3426.87	3.80076	3454.29	1.31071	Laurent et al., 2021 NatGeo
3434.33	3.71732	3444.5	1.4253	3450.42	0.467599	Laurent et al., 2021 NatGeo
3370.6	10.2925	3408.09	3.87687	3430.21	0.729304	Laurent et al., 2021 NatGeo
3440.5	7.55021	3449.09	2.97539	3454.08	1.26845	Laurent et al., 2021 NatGeo
3437.83	9.14846	3444.02	3.40696	3447.62	0.675166	Laurent et al., 2021 NatGeo
3443.57	1.01895	3451.8	0.48056	3456.58	0.26945	Laurent et al., 2021 NatGeo
3432.81	1.19735	3443.34	0.491135	3449.47	0.222928	Laurent et al., 2021 NatGeo
3444.41	2.48853	3452.16	0.957356	3456.66	0.351506	Laurent et al., 2021 NatGeo
3443.44	3.37969	3451.68	1.27915	3456.47	0.331896	Laurent et al., 2021 NatGeo
3445.08	3.38871	3452.46	1.3068	3456.74	0.49034	Laurent et al., 2021 NatGeo
3448.79	2.27495	3453.5	0.879625	3456.24	0.32454	Laurent et al., 2021 NatGeo
3416.88	2.84452	3439.83	1.12016	3453.21	0.455505	Laurent et al., 2021 NatGeo
12.587	0.014	12.668	0.065	29	11	Leuthold et al., 2012 EPSL
12.596	0.025	12.842	0.224	60	39	Leuthold et al., 2012 EPSL
12.587	0.023	12.655	0.181	26	32	Leuthold et al., 2012 EPSL
12.606	0.018	12.767	0.111	44	20	Leuthold et al., 2012 EPSL
12.583	0.016	12.807	0.134	56	23	Leuthold et al., 2012 EPSL
12.583	0.014	12.737	0.095	43	16	Leuthold et al., 2012 EPSL
12.597	0.021	12.821	0.197	56	34	Leuthold et al., 2012 EPSL
12.592	0.024	13.009	0.22	92	37	Leuthold et al., 2012 EPSL
12.635	0.023	12.733	0.185	32	33	Leuthold et al., 2012 EPSL
12.613	0.017	12.853	0.092	59	16	Leuthold et al., 2012 EPSL
12.475	0.012	12.562	0.069	30	12	Leuthold et al., 2012 EPSL
12.459	0.019	12.651	0.15	50	27	Leuthold et al., 2012 EPSL
12.469	0.019	13.024	0.181	117	31	Leuthold et al., 2012 EPSL
12.492	0.033	12.892	0.348	89	62	Leuthold et al., 2012 EPSL
12.41	0.043	12.453	0.048	21	4	Leuthold et al., 2012 EPSL
12.454	0.011	12.508	0.061	23	11	Leuthold et al., 2012 EPSL
12.462	0.027	12.584	0.063	36	11	Leuthold et al., 2012 EPSL
12.459	0.017	12.662	0.411	51	73	Leuthold et al., 2012 EPSL
12.448	0.014	12.52	0.1	26	18	Leuthold et al., 2012 EPSL
12.463	0.033	12.451	0.531	11	97	Leuthold et al., 2012 EPSL
12.402	0.07	12.397	0.078	11	6	Leuthold et al., 2012 EPSL
12.616	0.014	12.695	0.044	27	7	Leuthold et al., 2012 EPSL
12.428	0.012	12.476	0.047	21	8	Leuthold et al., 2012 EPSL
12.445	0.01	12.548	0.029	32	4	Leuthold et al., 2012 EPSL
12.425	0.013	12.436	0.037	14	6	Leuthold et al., 2012 EPSL
12.427	0.016	12.499	0.149	26	27	Leuthold et al., 2012 EPSL
12.435	0.015	12.553	0.139	35	25	Leuthold et al., 2012 EPSL
12.436	0.012	12.55	0.07	33	13	Leuthold et al., 2012 EPSL
12.428	0.011	12.482	0.037	21	6	Leuthold et al., 2012 EPSL
12.453	0.01	12.507	0.044	22	8	Leuthold et al., 2012 EPSL
12.452	0.01	12.462	0.042	13	7	Leuthold et al., 2012 EPSL
12.427	0.017	12.452	0.033	16	5	Leuthold et al., 2012 EPSL
12.432	0.014	12.451	0.034	15	6	Leuthold et al., 2012 EPSL
12.435	0.012	12.485	0.033	21	5	Leuthold et al., 2012 EPSL
14.361	0.0160927	14.2448	0.135876	9.31177	21.9611	Lukacs et al., 2018 ESR
14.3692	0.0149689	14.4164	0.0688785	36.8387	10.5321	Lukacs et al., 2018 ESR
14.3739	0.0185348	14.307	0.268839	3.06692	45.1372	Lukacs et al., 2018 ESR
14.3778	0.020365	14.1938	0.200061	-2.2396	32.604	Lukacs et al., 2018 ESR
14.3798	0.013603	14.475	0.082492	44.921	13.1361	Lukacs et al., 2018 ESR
14.3857	0.0136174	14.4864	0.0579256	45.7706	8.65549	Lukacs et al., 2018 ESR
14.3903	0.0173215	14.2373	0.197833	3.06741	32.7509	Lukacs et al., 2018 ESR
14.3969	0.0209296	14.5187	0.280745	34.7609	46.2091	Lukacs et al., 2018 ESR
14.3994	0.0194841	14.4675	0.150937	25.8128	24.9635	Lukacs et al., 2018 ESR
14.4047	0.015741	14.5171	0.147801	33.1911	24.3394	Lukacs et al., 2018 ESR
14.4072	0.013511	14.5258	0.0990715	34.2256	16.4016	Lukacs et al., 2018 ESR
14.4236	0.0196212	14.712	0.28008	62.1411	45.5132	Lukacs et al., 2018 ESR
14.8801	0.0137895	14.9289	0.110899	36.872	17.6567	Lukacs et al., 2018 ESR
14.9162	0.0162639	14.9482	0.147226	34.1366	22.7733	Lukacs et al., 2018 ESR
14.9176	0.0130957	15.0127	0.0928584	44.3111	14.5102	Lukacs et al., 2018 ESR
14.9423	0.0166935	15.2083	0.218703	71.4004	34.3101	Lukacs et al., 2018 ESR
14.9674	0.0148246	14.9373	0.0876243	24.1436	13.1248	Lukacs et al., 2018 ESR
15.1187	0.0204147	15.0624	0.223905	19.9536	34.523	Lukacs et al., 2018 ESR
16.8162	0.0593158	16.8197	1.11358	18.3631	79.1799	Lukacs et al., 2018 ESR
16.8247	0.0600281	16.8129	1.11328	16.2366	69.2261	Lukacs et al., 2018 ESR
16.8341	0.112178	19.4831	2.45617	394.812	284.608	Lukacs et al., 2018 ESR
16.9013	0.034869	16.7435	0.676724	-5.87074	95.6562	Lukacs et al., 2018 ESR
16.9068	0.0367057	16.6693	0.73553	-17.3934	104.842	Lukacs et al., 2018 ESR
16.9234	0.0408333	16.7574	0.741115	-6.95324	104.472	Lukacs et al., 2018 ESR
17.0551	0.0239031	16.9878	0.35572	7.4675	48.9803	Lukacs et al., 2018 ESR
17.0784	0.0129619	17.0215	0.100242	8.99284	13.9389	Lukacs et al., 2018 ESR
17.0794	0.023828	16.8145	0.339501	-20.9253	47.2271	Lukacs et al., 2018 ESR
17.0918	0.0163041	17.1263	0.253923	21.9846	35.1117	Lukacs et al., 2018 ESR
17.1279	0.026783	17.1917	0.420918	26.1183	57.0291	Lukacs et al., 2018 ESR
84.88	0.23	85.74	0.83	109.9	23.7	Manor et al., 2017 Econ. Geo.
89.14	0.09	90.1	0.58	115.4	14.6	Manor et al., 2017 Econ. Geo.
89.31	0.32	88.11	2.47	55.5	65.7	Manor et al., 2017 Econ. Geo.
92.75	0.11	92.99	0.31	99.1	7.1	Manor et al., 2017 Econ. Geo.
92.8	0.14	93.08	0.19	100.1	2.9	Manor et al., 2017 Econ. Geo.
94.77	0.55	92.24	5.34	27.3	138.2	Manor et al., 2017 Econ. Geo.
95.01	0.18	97.38	1.71	156	40.6	Manor et al., 2017 Econ. Geo.
95.03	0.13	94.1	1.49	70.6	37.1	Manor et al., 2017 Econ. Geo.
95.03	0.22	94.57	1.07	82.9	27.4	Manor et al., 2017 Econ. Geo.
95.07	0.38	95.78	4.61	113.3	112.6	Manor et al., 2017 Econ. Geo.
95.09	0.23	94.39	1.9	76.7	47	Manor et al., 2017 Econ. Geo.
95.12	0.13	95.64	1.23	108.6	29.7	Manor et al., 2017 Econ. Geo.
95.48	0.44	98.49	5.56	172	130.5	Manor et al., 2017 Econ. Geo.
92.97	0.17	92.63	0.71	83.7	17.1	Manor et al., 2017 Econ. Geo.
92.97	0.12	93.24	0.55	100.1	12.9	Manor et al., 2017 Econ. Geo.
93.04	0.13	93.61	0.86	107.9	20.8	Manor et al., 2017 Econ. Geo.
93.1	0.12	93.32	0.62	98.9	14.8	Manor et al., 2017 Econ. Geo.
93.12	0.14	93.89	1.31	113.6	32.2	Manor et al., 2017 Econ. Geo.
92.78	0.13	93.44	1.02	110.3	25.4	Manor et al., 2017 Econ. Geo.
92.81	0.13	93.08	0.57	100.2	14.1	Manor et al., 2017 Econ. Geo.
92.86	0.1	92.88	0.28	93.1	6.3	Manor et al., 2017 Econ. Geo.
92.89	0.13	93.06	1.37	97.4	34.2	Manor et al., 2017 Econ. Geo.
93.24	0.17	92.6	2	76.3	50.6	Manor et al., 2017 Econ. Geo.
92.58	0.09	93.19	0.96	108.9	23.7	Manor et al., 2017 Econ. Geo.
92.77	0.1	93.11	0.23	102	5.1	Manor et al., 2017 Econ. Geo.
92.96	0.15	92.95	0.35	92.6	8.3	Manor et al., 2017 Econ. Geo.
93.09	0.2	93.24	0.22	97	1.6	Manor et al., 2017 Econ. Geo.
92.6	0.31	90.62	3.4	38.9	88.8	Manor et al., 2017 Econ. Geo.
92.86	0.36	95.8	4.47	169.5	107.6	Manor et al., 2017 Econ. Geo.
92.9	0.21	93.84	2.65	118	65.5	Manor et al., 2017 Econ. Geo.
93.72	0.32	94.59	2.96	116.5	73.3	Manor et al., 2017 Econ. Geo.
94.12	0.23	96.24	3.37	149	80.9	Manor et al., 2017 Econ. Geo.
94.67	0.23	99.07	2.88	206.4	66.4	Manor et al., 2017 Econ. Geo.
95.03	0.37	94.71	3.02	86.5	75.7	Manor et al., 2017 Econ. Geo.
95.07	0.19	93.72	2.06	59.6	51.6	Manor et al., 2017 Econ. Geo.
95.22	0.19	96.98	1.33	140.5	31.9	Manor et al., 2017 Econ. Geo.
95.25	0.15	97.13	1.09	143.7	26	Manor et al., 2017 Econ. Geo.
95.27	0.14	95.64	0.58	105.1	13.7	Manor et al., 2017 Econ. Geo.
96.07	0.21	95.87	2.3	90.9	56.2	Manor et al., 2017 Econ. Geo.
94.88	0.28	94.67	3.88	89.3	96	Manor et al., 2017 Econ. Geo.
95.05	0.22	96.37	2.65	129.1	63.7	Manor et al., 2017 Econ. Geo.
95.06	0.18	93.39	2	51.1	50.4	Manor et al., 2017 Econ. Geo.
95.31	0.21	97.12	2.37	141.8	56.2	Manor et al., 2017 Econ. Geo.
94.32	0.26	94.48	2.04	98.4	50.6	Manor et al., 2017 Econ. Geo.
95.18	0.37	97.97	5.46	166.5	128.6	Manor et al., 2017 Econ. Geo.
95.38	0.35	94.6	5.17	74.8	128.4	Manor et al., 2017 Econ. Geo.
95.4	0.37	93.95	2.56	57.3	64.7	Manor et al., 2017 Econ. Geo.
98.7	0.28	97.95	3.7	79.9	88.8	Manor et al., 2017 Econ. Geo.
94.89	0.15	95.61	1.41	113.6	33.9	Manor et al., 2017 Econ. Geo.
95.37	0.19	96.42	2.29	122.4	54.8	Manor et al., 2017 Econ. Geo.
95.54	0.24	96.52	3.03	120.8	72.7	Manor et al., 2017 Econ. Geo.
95.6	0.3	96.62	4	121.8	96.1	Manor et al., 2017 Econ. Geo.
102.74	0.36	101.76	5.24	78.8	121.2	Manor et al., 2017 Econ. Geo.
3798.6	3.1	3841.8	1.1	3864.36	0.32	Reimink et al 2016 NatGeo
3919	11	3977.2	4.1	4006.8	2.3	Reimink et al 2016 NatGeo
3822.8	2.9	3870	1.1	3894.52	0.39	Reimink et al 2016 NatGeo
3703.3	2.5	3764.81	0.91	3797.73	0.33	Reimink et al 2016 NatGeo
3972.1	6.1	3981.3	2.1	3985.97	0.5	Reimink et al 2016 NatGeo
3968.8	8	3987.9	2.7	3997.55	0.55	Reimink et al 2016 NatGeo
3940.1	1.5	3959.41	0.58	3969.22	0.35	Reimink et al 2016 NatGeo
3892.4	1.3	3918.5	0.56	3931.86	0.42	Reimink et al 2016 NatGeo
3984	1.1	3992.09	0.51	3996.15	0.47	Reimink et al 2016 NatGeo
3942.1	1.2	3961.99	0.51	3972.1	0.35	Reimink et al 2016 NatGeo
3604.1	1.5	3673.91	0.66	3712.17	0.44	Reimink et al 2016 NatGeo
3693.7	1.6	3761.52	0.77	3797.83	0.69	Reimink et al 2016 NatGeo
3867.8	2.3	3902.38	0.93	3920.2	0.64	Reimink et al 2016 NatGeo
3947.6	1.4	3966.11	0.55	3975.5	0.36	Reimink et al 2016 NatGeo
3852.1	3.5	3887.9	1.3	3906.45	0.52	Reimink et al 2016 NatGeo
4010.3	1.4	4012.57	0.52	4013.72	0.3	Reimink et al 2016 NatGeo
3901.3	1.5	3927.36	0.78	3940.67	0.72	Reimink et al 2016 NatGeo
3180.6	2	3224.2	1	3251.42	0.81	Reimink et al 2016 NatGeo
3942.1	2.1	3960.68	0.79	3970.08	0.49	Reimink et al 2016 NatGeo
3981.2	3.3	3994.4	1.2	4001.02	0.45	Reimink et al 2016 NatGeo
2938.6	1.3	3590.38	0.6	3977.12	0.34	Reimink et al 2016 NatGeo
44.3056	0.10952			31.1203	77.7693	Rioux et al., 2016 CMP
44.368	0.0816716			60.1127	45.5021	Rioux et al., 2016 CMP
44.2151	0.0538605			39.5531	32.7773	Rioux et al., 2016 CMP
44.3496	0.152739			43.3394	106.301	Rioux et al., 2016 CMP
36.5059	0.0427564			40.7753	32.0674	Rioux et al., 2016 CMP
36.5528	0.0431965			45.1954	30.1668	Rioux et al., 2016 CMP
36.4528	0.025788			41.7977	5.33817	Rioux et al., 2016 CMP
36.4214	0.032935			39.8977	11.5887	Rioux et al., 2016 CMP
36.5031	0.0243418			31.6354	9.43225	Rioux et al., 2016 CMP
36.4948	0.0249928			34.8532	8.03363	Rioux et al., 2016 CMP
36.4868	0.0259437			32.5909	8.35905	Rioux et al., 2016 CMP
36.5288	0.131527			17.8626	107.655	Rioux et al., 2016 CMP
36.3918	0.16238			-61.765	145.08	Rioux et al., 2016 CMP
36.2765	0.0385428			14.8551	20.8695	Rioux et al., 2016 CMP
36.3069	0.0325131			33.8231	15.1804	Rioux et al., 2016 CMP
36.2659	0.0291594			41.8502	6.81196	Rioux et al., 2016 CMP
36.1815	0.0711843			36.6549	52.4721	Rioux et al., 2016 CMP
36.2352	0.0961071			-4.45875	84.9328	Rioux et al., 2016 CMP
36.282	0.0385832			23.7359	14.1704	Rioux et al., 2016 CMP
36.2413	0.0314609			36.4366	17.2949	Rioux et al., 2016 CMP
36.1791	0.0481219			19.2725	36.0885	Rioux et al., 2016 CMP
36.2302	0.0231726			42.3952	4.66845	Rioux et al., 2016 CMP
36.2072	0.0944315			4.87024	82.0677	Rioux et al., 2016 CMP
36.2405	0.0906486			56.4844	86.087	Rioux et al., 2016 CMP
36.207	0.026828			36.471	10.6196	Rioux et al., 2016 CMP
36.1988	0.0825594			-9.54493	71.7613	Rioux et al., 2016 CMP
35.5391	0.0586835			43.0148	14.1756	Rioux et al., 2016 CMP
35.5057	0.0725096			32.5893	15.4783	Rioux et al., 2016 CMP
35.518	0.0745717			39.2	29.3859	Rioux et al., 2016 CMP
35.5646	0.0701877			30.9261	21.3073	Rioux et al., 2016 CMP
35.5294	0.0641988			24.101	19.322	Rioux et al., 2016 CMP
36.2262	0.0406577			61.2637	27.2377	Rioux et al., 2016 CMP
36.1141	0.025935			25.9907	11.286	Rioux et al., 2016 CMP
36.1233	0.0330543			34.1958	20.2394	Rioux et al., 2016 CMP
36.1181	0.0361085			27.9079	23.3343	Rioux et al., 2016 CMP
36.1199	0.063393			41.2045	51.5202	Rioux et al., 2016 CMP
36.2213	0.0286465			42.9016	14.731	Rioux et al., 2016 CMP
36.1404	0.0380448			23.859	24.2819	Rioux et al., 2016 CMP
36.0962	0.0385175			35.2022	27.7432	Rioux et al., 2016 CMP
36.2623	0.0846847			61.6206	71.1096	Rioux et al., 2016 CMP
36.1158	0.0402993			27.5661	31.0172	Rioux et al., 2016 CMP
36.1169	0.0359758			53.661	24.1187	Rioux et al., 2016 CMP
36.0744	0.0382337			19.7571	24.9946	Rioux et al., 2016 CMP
36.0935	0.0430541			45.8042	30.2982	Rioux et al., 2016 CMP
36.0764	0.0234139			35.9427	3.83592	Rioux et al., 2016 CMP
36.0675	0.0238609			27.9556	8.93727	Rioux et al., 2016 CMP
36.0702	0.0232484			37.988	5.77337	Rioux et al., 2016 CMP
36.0675	0.026288			39.2048	6.17434	Rioux et al., 2016 CMP
36.1346	0.0865653			39.4814	18.759	Rioux et al., 2016 CMP
36.0178	0.0264525			37.207	5.69452	Rioux et al., 2016 CMP
36.1276	0.0284396			55.913	12.4192	Rioux et al., 2016 CMP
36.1598	0.0293274			30.1728	16.3565	Rioux et al., 2016 CMP
36.173	0.0348781			31.7284	22.339	Rioux et al., 2016 CMP
36.0974	0.0313972			36.5023	20.9403	Rioux et al., 2016 CMP
36.1532	0.0440566			63.3047	32.3573	Rioux et al., 2016 CMP
36.1211	0.0268942			42.6385	8.92273	Rioux et al., 2016 CMP
36.1427	0.0253032			36.1582	9.26307	Rioux et al., 2016 CMP
36.1572	0.0327765			48.254	10.5816	Rioux et al., 2016 CMP
36.1785	0.0378826			8.72606	25.9147	Rioux et al., 2016 CMP
36.0856	0.0221411			43.2681	2.68876	Rioux et al., 2016 CMP
36.1785	0.0581257			35.0746	47.8198	Rioux et al., 2016 CMP
36.106	0.0436005			42.0025	29.9966	Rioux et al., 2016 CMP
36.0864	0.0339508			49.4584	20.3462	Rioux et al., 2016 CMP
36.1361	0.0268519			45.4741	3.72396	Rioux et al., 2016 CMP
36.2325	0.0545647			44.3428	42.4338	Rioux et al., 2016 CMP
36.2823	0.127321			98.6952	112.586	Rioux et al., 2016 CMP
36.1306	0.061168			43.811	43.3798	Rioux et al., 2016 CMP
36.1823	0.0680289			53.3337	55.0433	Rioux et al., 2016 CMP
36.1092	0.0423077			41.2257	26.9	Rioux et al., 2016 CMP
36.261	0.117022			130.636	95.6957	Rioux et al., 2016 CMP
35.1845	0.0245941			48.9381	10.034	Rioux et al., 2016 CMP
35.2131	0.0475401			78.9582	42.4738	Rioux et al., 2016 CMP
35.1613	0.0523295			50.5937	38.7914	Rioux et al., 2016 CMP
35.8401	0.0625771			35.9587	46.9888	Rioux et al., 2016 CMP
35.191	0.116219			89.0113	102.939	Rioux et al., 2016 CMP
35.0996	0.108734			35.6246	94.2221	Rioux et al., 2016 CMP
35.7687	0.0321173			36.9215	18.1351	Rioux et al., 2016 CMP
35.5562	0.0370689			42.2899	22.7323	Rioux et al., 2016 CMP
35.5829	0.0331004			41.4314	19.505	Rioux et al., 2016 CMP
35.5362	0.0235695			35.2817	8.97087	Rioux et al., 2016 CMP
35.5471	0.0248681			37.6409	9.3443	Rioux et al., 2016 CMP
35.1539	0.201145			31.7564	183.761	Rioux et al., 2016 CMP
36.2318	0.0755033			12.2724	59.2881	Rioux et al., 2016 CMP
36.261	0.0413497			76.2471	27.4724	Rioux et al., 2016 CMP
36.2444	0.0419163			35.7603	30.7461	Rioux et al., 2016 CMP
36.2699	0.032526			68.0563	17.808	Rioux et al., 2016 CMP
36.2888	0.174713			106.159	149.385	Rioux et al., 2016 CMP
35.1139	0.0409985			15.3514	27.8827	Rioux et al., 2016 CMP
35.0761	0.0697975			-3.71824	52.6853	Rioux et al., 2016 CMP
35.1672	0.0319728			46.3261	23.4664	Rioux et al., 2016 CMP
35.1159	0.0630485			-5.28702	54.3449	Rioux et al., 2016 CMP
35.073	0.0542976			33.2729	43.7801	Rioux et al., 2016 CMP
35.1242	0.0888729			51.4347	79.1138	Rioux et al., 2016 CMP
35.103	0.127827			0.988921	119.376	Rioux et al., 2016 CMP
35.2646	0.0328182			36.8342	21.6148	Rioux et al., 2016 CMP
35.2326	0.0868458			66.7476	76.5134	Rioux et al., 2016 CMP
35.4766	0.0346867			39.1686	25.0822	Rioux et al., 2016 CMP
35.2378	0.0477766			6.97588	36.1072	Rioux et al., 2016 CMP
35.2873	0.079069			76.5312	67.7743	Rioux et al., 2016 CMP
35.6942	0.0641223			53.4959	53.3555	Rioux et al., 2016 CMP
35.7607	0.0233731			37.346	8.82388	Rioux et al., 2016 CMP
35.7321	0.0318212			31.0697	17.5211	Rioux et al., 2016 CMP
35.7567	0.0447775			25.0979	19.2753	Rioux et al., 2016 CMP
35.7339	0.0289236			42.236	14.505	Rioux et al., 2016 CMP
35.7055	0.0289708			38.833	13.294	Rioux et al., 2016 CMP
34.7292	0.024114			42.5485	7.52454	Rioux et al., 2016 CMP
34.6347	0.0316046			34.1377	21.8194	Rioux et al., 2016 CMP
34.6257	0.0395789			39.7601	22.6243	Rioux et al., 2016 CMP
34.5739	0.0284159			23.1693	14.4973	Rioux et al., 2016 CMP
34.0514	0.0287229			31.7713	19.836	Rioux et al., 2016 CMP
34.1318	0.0304637			19.1216	17.5699	Rioux et al., 2016 CMP
34.1983	0.0407749			7.88958	30.3154	Rioux et al., 2016 CMP
34.4555	0.0388518			10.9908	26.6271	Rioux et al., 2016 CMP
12.7602	0.0708108	12.8066	1.05115	21.5437	194.341	Schaen et al. 2021 SciAdv
7.19339	0.0143838	7.21699	0.0365245	15.1024	12.0206	Schaen et al. 2021 SciAdv
7.16646	0.0212092	7.22655	0.0655064	27.2991	21.5929	Schaen et al. 2021 SciAdv
7.06121	0.0147517	7.10943	0.10464	23.4747	34.6244	Schaen et al. 2021 SciAdv
7.05293	0.0123754	7.09232	0.0126438	20.4877	6.00921	Schaen et al. 2021 SciAdv
7.04806	0.0217839	7.07308	0.202207	15.6	67.9115	Schaen et al. 2021 SciAdv
7.04465	0.0147496	7.08292	0.0154232	20.117	6.97587	Schaen et al. 2021 SciAdv
7.04109	0.0171159	7.12587	0.0253407	35.8725	9.98971	Schaen et al. 2021 SciAdv
7.0392	0.0146746	7.07404	0.0205376	18.9534	8.43974	Schaen et al. 2021 SciAdv
7.0276	0.0317672	7.18781	0.420336	61.1992	137.138	Schaen et al. 2021 SciAdv
7.02445	0.0248765	7.02551	0.186908	7.38928	63.2901	Schaen et al. 2021 SciAdv
7.13622	0.0767948	8.46892	1.15709	405.816	300.224	Schaen et al. 2021 SciAdv
7.08591	0.11659	7.9541	1.7725	279.313	500.901	Schaen et al. 2021 SciAdv
7.07412	0.0330051	7.28011	0.480765	75.964	154.985	Schaen et al. 2021 SciAdv
7.05857	0.0400125	7.18983	0.598188	51.3836	196.296	Schaen et al. 2021 SciAdv
7.03998	0.0376875	7.17086	0.540223	51.3521	177.522	Schaen et al. 2021 SciAdv
7.03748	0.0334379	7.14452	0.463176	43.3794	152.823	Schaen et al. 2021 SciAdv
7.02703	0.082787	6.45473	1.29044	-202.305	496.138	Schaen et al. 2021 SciAdv
7.02634	0.021879	7.22113	0.18074	72.6763	58.9024	Schaen et al. 2021 SciAdv
7.02369	0.0588764	6.42962	0.866584	-210.923	333.048	Schaen et al. 2021 SciAdv
7.02232	0.0426929	6.88425	0.631781	-41.1614	220.5	Schaen et al. 2021 SciAdv
7.00882	0.0764225	7.49286	1.14287	165.946	350.073	Schaen et al. 2021 SciAdv
88.4808	0.0770159	90.9814	0.228749	157.071	4.94051	Schaen et al. 2021 SciAdv
10.7101	0.0212322	13.3193	0.110961	514.304	18.089	Schaen et al. 2021 SciAdv
7.00426	0.0248183	7.18651	0.332145	68.6921	108.5	Schaen et al. 2021 SciAdv
7.00259	0.0253155	7.02551	0.354899	14.8913	119.883	Schaen et al. 2021 SciAdv
6.99704	0.0135731	7.1177	0.109813	48.1371	35.7314	Schaen et al. 2021 SciAdv
6.99182	0.0209732	7.21112	0.270709	81.0743	88.0058	Schaen et al. 2021 SciAdv
6.98037	0.0451503	6.30923	0.675998	-243.091	266.776	Schaen et al. 2021 SciAdv
6.97075	0.0188214	7.0062	0.232626	19.2092	78.7907	Schaen et al. 2021 SciAdv
6.95817	0.0534004	6.76645	0.829684	-60.9641	295.943	Schaen et al. 2021 SciAdv
6.38406	0.0219785	6.54697	0.296904	66.8978	106.825	Schaen et al. 2021 SciAdv
6.38328	0.0211934	6.36242	0.278174	-1.52799	103.918	Schaen et al. 2021 SciAdv
6.3711	0.028822	6.33013	0.416921	-9.23166	157.478	Schaen et al. 2021 SciAdv
6.35836	0.0355631	6.25478	0.519354	-33.4588	199.196	Schaen et al. 2021 SciAdv
6.34929	0.0194975	6.39857	0.199103	24.9873	73.735	Schaen et al. 2021 SciAdv
6.34545	0.0193361	6.24185	0.20481	-33.5598	78.5624	Schaen et al. 2021 SciAdv
6.3433	0.0190667	6.33522	0.1884	3.26473	70.4239	Schaen et al. 2021 SciAdv
6.34258	0.0361975	6.37496	0.522468	18.6281	194.209	Schaen et al. 2021 SciAdv
6.33477	0.0315413	6.13488	0.443729	-71.6727	175.252	Schaen et al. 2021 SciAdv
6.32779	0.0523478	6.30106	0.742537	-3.90597	278.514	Schaen et al. 2021 SciAdv
6.36479	0.0707454	6.47486	1.07033	47.6136	387.8	Schaen et al. 2021 SciAdv
6.33425	0.125736	8.58127	2.06062	695.123	497.56	Schaen et al. 2021 SciAdv
6.30734	0.0246947	6.33162	0.376236	15.58	141.131	Schaen et al. 2021 SciAdv
6.26997	0.0486427	6.63138	0.765274	139.927	267.181	Schaen et al. 2021 SciAdv
6.26095	0.0175094	6.35426	0.263718	41.8653	97.9131	Schaen et al. 2021 SciAdv
6.25814	0.0841603	6.78209	1.36082	197.005	459.67	Schaen et al. 2021 SciAdv
6.22534	0.0241314	6.4659	0.370067	97.0105	133.64	Schaen et al. 2021 SciAdv
6.20626	0.0222259	6.32976	0.336132	53.5796	125.171	Schaen et al. 2021 SciAdv
6.19899	0.0223889	6.52901	0.325125	130.019	115.133	Schaen et al. 2021 SciAdv
6.39701	0.0237046	6.46477	0.351469	31.785	128.066	Schaen et al. 2021 SciAdv
6.30946	0.111879	5.84561	1.7678	-181.42	747.32	Schaen et al. 2021 SciAdv
6.25502	0.0536721	6.59048	0.818928	130.953	287.288	Schaen et al. 2021 SciAdv
6.25501	0.0504067	6.61006	0.796758	137.952	279.525	Schaen et al. 2021 SciAdv
6.22848	0.0120912	6.3629	0.166459	57.5457	61.5259	Schaen et al. 2021 SciAdv
6.22262	0.02786	6.16268	0.40409	-17.2037	156.001	Schaen et al. 2021 SciAdv
6.22078	0.0409284	6.16974	0.655151	-13.7149	253.446	Schaen et al. 2021 SciAdv
6.21458	0.0339834	6.24904	0.486239	19.5508	182.548	Schaen et al. 2021 SciAdv
6.20697	0.0612082	6.75608	0.941045	207.121	317.231	Schaen et al. 2021 SciAdv
6.34507	0.111793	7.59371	1.68865	423.811	485.328	Schaen et al. 2021 SciAdv
6.28348	0.0801742	6.74831	1.30799	175.928	441.723	Schaen et al. 2021 SciAdv
6.26295	0.0761166	6.50614	1.20184	97.4788	430.426	Schaen et al. 2021 SciAdv
6.25468	0.0886214	6.86516	1.35726	226.592	448.858	Schaen et al. 2021 SciAdv
6.24224	0.0544238	5.76018	0.857416	-191.538	368.26	Schaen et al. 2021 SciAdv
6.241	0.0164239	6.27364	0.247939	18.8243	93.2838	Schaen et al. 2021 SciAdv
6.23857	0.0984249	6.42102	1.53976	75.4013	559.525	Schaen et al. 2021 SciAdv
6.22278	0.0473035	6.06787	0.748519	-55.0102	297.348	Schaen et al. 2021 SciAdv
6.21357	0.0307424	6.16887	0.484896	-11.2485	187.422	Schaen et al. 2021 SciAdv
6.20514	0.0417665	6.12675	0.619579	-24.5879	241.277	Schaen et al. 2021 SciAdv
10.246	0.019	10.51	0.25			Schaen et al. 2021 SciAdv
10.221	0.018	10.27	0.21			Schaen et al. 2021 SciAdv
10.268	0.015	10.23	0.14			Schaen et al. 2021 SciAdv
10.26	0.018	10.23	0.15			Schaen et al. 2021 SciAdv
10.247	0.025	10.53	0.29			Schaen et al. 2021 SciAdv
10.433	0.012	10.917	0.05			Schaen et al. 2021 SciAdv
10.49	0.012	10.831	0.077			Schaen et al. 2021 SciAdv
10.482	0.012	10.733	0.04			Schaen et al. 2021 SciAdv
10.52	0.015	10.75	0.14			Schaen et al. 2021 SciAdv
10.551	0.013	10.53	0.1			Schaen et al. 2021 SciAdv
10.782	0.023	10.897	0.041			Schaen et al. 2021 SciAdv
10.775	0.014	10.909	0.025			Schaen et al. 2021 SciAdv
10.597	0.013	10.708	0.026			Schaen et al. 2021 SciAdv
10.794	0.014	10.935	0.027			Schaen et al. 2021 SciAdv
10.764	0.016	10.937	0.059			Schaen et al. 2021 SciAdv
10.72	0.022	10.88	0.26			Schaen et al. 2021 SciAdv
11.229	0.015	11.2	0.12			Schaen et al. 2021 SciAdv
11.23	0.018	11.15	0.2			Schaen et al. 2021 SciAdv
11.238	0.014	11.329	0.09			Schaen et al. 2021 SciAdv
11.268	0.018	11.6	0.25			Schaen et al. 2021 SciAdv
11.251	0.014	11.16	0.1			Schaen et al. 2021 SciAdv
65.5486	0.0606176	65.5615	1.02067	66.0348	36.5967	Schoene et al., 2015 Sci
65.5744	0.0284767	65.6897	0.303656	69.892	10.8215	Schoene et al., 2015 Sci
65.602	0.0311494	65.4939	0.299248	61.5452	10.7553	Schoene et al., 2015 Sci
65.6021	0.0494454	65.6923	0.724443	68.9771	25.871	Schoene et al., 2015 Sci
65.6336	0.067164	65.7098	0.90859	68.4876	32.3468	Schoene et al., 2015 Sci
65.6425	0.0249511	65.6875	0.0888983	67.3278	3.13063	Schoene et al., 2015 Sci
65.6669	0.0285891	65.8262	0.122892	71.6207	4.23408	Schoene et al., 2015 Sci
65.6714	0.0539175	65.6183	0.450518	63.6847	16.4131	Schoene et al., 2015 Sci
65.6879	0.0367706	65.4647	0.330269	57.3159	12.0782	Schoene et al., 2015 Sci
65.6943	0.0290871	65.7605	0.0796506	68.1703	2.68707	Schoene et al., 2015 Sci
65.6967	0.0359513	65.8357	0.191279	70.8915	6.50352	Schoene et al., 2015 Sci
682.813	0.203579	1180.56	0.351751	2260.28	0.602368	Schoene et al., 2015 Sci
65.568	0.0312032	65.5002	0.371749	63.0213	13.3336	Schoene et al., 2015 Sci
65.589	0.0406626	65.7292	0.179235	70.8375	6.40678	Schoene et al., 2015 Sci
65.5941	0.04905	65.647	0.453591	67.5755	16.568	Schoene et al., 2015 Sci
65.6075	0.0338607	65.6673	0.197829	67.8437	7.4335	Schoene et al., 2015 Sci
65.623	0.0273682	65.6392	0.173496	66.2306	6.07047	Schoene et al., 2015 Sci
65.6235	0.0282088	65.5242	0.110297	61.9018	3.93299	Schoene et al., 2015 Sci
65.634	0.0382639	65.7709	0.359797	70.7551	13.1583	Schoene et al., 2015 Sci
65.6351	0.0318372	65.5919	0.22153	64.0177	8.00472	Schoene et al., 2015 Sci
65.639	0.104723	66.1791	1.15093	85.753	41.6756	Schoene et al., 2015 Sci
65.6449	0.0244644	65.5956	0.0570246	63.7965	2.01366	Schoene et al., 2015 Sci
65.6461	0.0333452	65.5478	0.220599	61.9621	7.79587	Schoene et al., 2015 Sci
65.6498	0.0335547	65.5635	0.300887	62.4133	10.7581	Schoene et al., 2015 Sci
65.6573	0.0320611	65.8221	0.398139	71.8174	14.1846	Schoene et al., 2015 Sci
65.6586	0.15685	66.2198	1.66603	86.5477	60.1241	Schoene et al., 2015 Sci
65.6595	0.0448628	65.7085	0.414688	67.4962	14.7737	Schoene et al., 2015 Sci
65.6691	0.0239906	65.7662	0.077286	69.3036	2.4314	Schoene et al., 2015 Sci
65.6731	0.0247477	65.7604	0.0673054	68.9404	2.28799	Schoene et al., 2015 Sci
65.7213	0.033829	65.8126	0.292157	69.1347	10.515	Schoene et al., 2015 Sci
65.5076	0.0812265	65.7175	0.98601	73.3664	34.8494	Schoene et al., 2015 Sci
65.5812	0.049028	65.4926	0.409083	62.2569	14.8666	Schoene et al., 2015 Sci
65.5858	0.084287	64.9969	0.662513	43.3688	24.5964	Schoene et al., 2015 Sci
65.5938	0.0352223	65.647	0.296221	67.5895	10.98	Schoene et al., 2015 Sci
65.597	0.0589685	65.2748	0.592223	53.4766	21.1461	Schoene et al., 2015 Sci
65.6304	0.0376592	65.8042	0.568262	72.1283	20.2706	Schoene et al., 2015 Sci
65.6355	0.0993176	66.1274	0.947552	83.9604	33.3764	Schoene et al., 2015 Sci
65.6411	0.0491834	65.6721	0.601881	66.8014	21.0787	Schoene et al., 2015 Sci
65.644	0.0477613	65.7904	0.350312	71.1178	12.8656	Schoene et al., 2015 Sci
65.6757	0.0202982	65.7472	0.113029	68.3509	4.15978	Schoene et al., 2015 Sci
65.7116	0.103579	66.3801	1.07366	90.5439	38.3704	Schoene et al., 2015 Sci
65.7117	0.205339	64.6672	2.24114	26.1817	83.4885	Schoene et al., 2015 Sci
65.7168	0.0692989	65.576	0.797244	60.4401	28.6678	Schoene et al., 2015 Sci
65.7573	0.113543	65.6093	1.72958	60.2118	62.0735	Schoene et al., 2015 Sci
65.8242	0.0834127	66.5856	1.29427	94.032	45.4257	Schoene et al., 2015 Sci
65.5373	0.180777	62.9825	3.06789	-33.0668	116.543	Schoene et al., 2015 Sci
65.5572	0.080969	66.0949	1.09117	85.606	38.451	Schoene et al., 2015 Sci
65.5939	0.092784	65.1494	1.44623	48.8523	52.1459	Schoene et al., 2015 Sci
65.595	0.0414042	65.6213	0.515683	66.5795	18.5535	Schoene et al., 2015 Sci
65.6033	0.0470431	65.3618	0.619946	56.5288	22.404	Schoene et al., 2015 Sci
65.6387	0.0336952	65.8807	0.264762	74.6784	9.43569	Schoene et al., 2015 Sci
65.6669	0.0373483	65.7496	0.238116	68.7586	8.38643	Schoene et al., 2015 Sci
65.6738	0.0668278	65.8621	0.579298	72.7054	20.4492	Schoene et al., 2015 Sci
65.7137	0.0406217	66.1966	0.507194	83.6856	18.0307	Schoene et al., 2015 Sci
65.7515	0.0437593	65.9177	0.642569	71.9567	22.844	Schoene et al., 2015 Sci
65.3939	0.329587	64.5555	2.82361	33.5831	105.466	Schoene et al., 2015 Sci
65.3944	0.224735	62.7618	2.63671	-36.5291	103.963	Schoene et al., 2015 Sci
65.4916	0.245202	64.3062	2.75167	20.4082	103.255	Schoene et al., 2015 Sci
65.4926	0.155546	67.8106	2.34142	150.374	79.5143	Schoene et al., 2015 Sci
65.5017	0.0571172	65.3005	0.91925	57.9308	33.1525	Schoene et al., 2015 Sci
65.5113	0.0649848	65.371	1.00768	60.2357	36.3133	Schoene et al., 2015 Sci
65.5665	0.146185	65.4477	2.75827	61.1083	99.2284	Schoene et al., 2015 Sci
65.5784	0.188251	66.195	3.6329	88.543	128.641	Schoene et al., 2015 Sci
65.5851	0.158027	64.9815	1.62627	42.8062	59.8351	Schoene et al., 2015 Sci
65.5995	0.050302	65.6474	0.549509	67.3934	19.4202	Schoene et al., 2015 Sci
65.6139	0.145317	65.2382	1.55529	51.4803	57.4231	Schoene et al., 2015 Sci
65.6224	0.0781105	66.2319	1.28063	88.308	45.162	Schoene et al., 2015 Sci
65.6478	0.0697107	65.4911	0.754146	59.7696	27.0422	Schoene et al., 2015 Sci
65.6567	0.241013	67.7464	4.40487	142.176	150.53	Schoene et al., 2015 Sci
65.6696	0.0630334	65.6824	0.666728	66.149	22.9812	Schoene et al., 2015 Sci
65.7243	0.0559673	65.6077	0.704337	61.3591	25.3099	Schoene et al., 2015 Sci
20.73	0.03	20.78	0.16	26.8	16.65	Smyth et al., 2011 Lithos
20.71	0.04	20.91	0.17	43.92	18.03	Smyth et al., 2011 Lithos
20.67	0.03	20.75	0.15	29.63	15.54	Smyth et al., 2011 Lithos
20.64	0.05	20.74	0.26	32.99	28.69	Smyth et al., 2011 Lithos
20.74	0.03	20.74	0.16	20.45	16.94	Smyth et al., 2011 Lithos
21.61	0.06	21.83	0.15	46.13	13.99	Smyth et al., 2011 Lithos
21.73	0.02	21.83	0.1	32.72	9.64	Smyth et al., 2011 Lithos
21.24	0.03	21.34	0.12	31.99	11.87	Smyth et al., 2011 Lithos
20.75	0.05	20.82	0.12	28.8	12.45	Smyth et al., 2011 Lithos
25.05	0.04	24.91	0.27	12.24	25.7	Smyth et al., 2011 Lithos
24.7	0.06	24.75	0.27	29.82	25.09	Smyth et al., 2011 Lithos
21.86	0.05	22	0.24	36.81	24.72	Smyth et al., 2011 Lithos
20.73	0.05	20.84	0.15	32.81	15.1	Smyth et al., 2011 Lithos
20.92	0.06	21.14	0.35	46.07	37.59	Smyth et al., 2011 Lithos
532.882	0.386746	533.164	0.616844	534.368	2.01691	Wall et al., 2020 Geology
532.524	0.431243	533.26	0.712606	536.41	2.73581	Wall et al., 2020 Geology
532.32	0.349409	533.015	0.536659	535.992	1.48034	Wall et al., 2020 Geology
532.703	0.396592	532.963	0.564304	534.075	1.50546	Wall et al., 2020 Geology
532.411	0.471906	533.087	1.16651	535.977	5.07718	Wall et al., 2020 Geology
532.389	0.346879	533.13	0.645611	536.299	2.23774	Wall et al., 2020 Geology
532.481	0.352942	533.282	0.674859	536.711	2.40805	Wall et al., 2020 Geology
532.48	0.343845	533.072	0.518048	535.602	1.33116	Wall et al., 2020 Geology
532.361	0.342384	532.947	0.521302	535.459	1.38046	Wall et al., 2020 Geology
532.022	0.33838	532.091	0.511675	532.383	1.31703	Wall et al., 2020 Geology
532.137	0.337875	532.429	0.51226	533.682	1.32418	Wall et al., 2020 Geology
532.088	0.343434	532.223	0.514592	532.802	1.32588	Wall et al., 2020 Geology
532.011	0.341726	532.246	0.513071	533.252	1.32066	Wall et al., 2020 Geology
532.102	0.340162	532.139	0.513999	532.297	1.31748	Wall et al., 2020 Geology
531.916	0.343755	531.94	0.514116	532.04	1.31742	Wall et al., 2020 Geology
531.882	0.341301	532.107	0.514623	533.074	1.2948	Wall et al., 2020 Geology
532.208	0.341879	532.235	0.514457	532.348	1.32265	Wall et al., 2020 Geology
530.63	0.353279	531.061	0.554948	532.916	1.61552	Wall et al., 2020 Geology
530.7	0.340287	530.896	0.532731	531.74	1.46566	Wall et al., 2020 Geology
530.624	0.344787	531.058	0.646581	532.927	2.26374	Wall et al., 2020 Geology
530.546	0.361042	531.031	0.562125	533.12	1.64244	Wall et al., 2020 Geology
530.576	0.358636	530.829	0.593386	531.922	1.83855	Wall et al., 2020 Geology
530.544	0.336961	531.032	0.5327	533.131	1.48547	Wall et al., 2020 Geology
530.671	0.345758	531.331	0.537721	534.168	1.51892	Wall et al., 2020 Geology
530.383	0.405653	530.315	0.662177	530.027	1.96894	Wall et al., 2020 Geology
530.687	0.343019	530.909	0.671863	531.865	2.35169	Wall et al., 2020 Geology
530.571	0.805926	530.81	2.82135	531.836	13.4576	Wall et al., 2020 Geology
530.344	0.379168	530.709	0.910898	532.28	3.82157	Wall et al., 2020 Geology
530.544	0.397282	530.634	0.959516	531.017	3.74753	Wall et al., 2020 Geology
530.195	0.361142	530.138	0.850862	529.898	3.48305	Wall et al., 2020 Geology
530.544	0.421604	530.779	0.663493	531.79	2.13216	Wall et al., 2020 Geology
530.471	0.488601	530.625	1.43765	531.289	6.60377	Wall et al., 2020 Geology
530.934	0.350009	531.294	0.65958	532.838	2.33264	Wall et al., 2020 Geology
530.126	0.352646	530.549	0.541645	532.369	1.49102	Wall et al., 2020 Geology
530.103	0.348899	529.422	0.688337	526.486	2.52226	Wall et al., 2020 Geology
530.296	0.412911	529.744	1.5023	527.369	6.97353	Wall et al., 2020 Geology
530.952	0.334909	531.348	0.551143	533.052	1.6135	Wall et al., 2020 Geology
530.274	0.354615	530.51	0.667847	531.525	2.54326	Wall et al., 2020 Geology
530.304	0.338281	530.975	0.53861	533.86	1.5363	Wall et al., 2020 Geology
530.295	0.336731	531.027	0.574029	534.171	1.82221	Wall et al., 2020 Geology
531.134	0.363104	531.435	0.82516	532.727	3.08435	Wall et al., 2020 Geology
531.217	0.396693	531.196	1.04973	531.107	4.56486	Wall et al., 2020 Geology
531.278	0.673081	531.061	3.48984	530.127	17.2582	Wall et al., 2020 Geology
531.057	0.402446	531.266	1.03271	532.165	4.47449	Wall et al., 2020 Geology
530.926	0.397798	530.936	1.24229	530.978	5.56551	Wall et al., 2020 Geology
530.662	0.364444	531.048	0.799393	532.705	3.191	Wall et al., 2020 Geology
530.898	0.472798	531.339	1.04472	533.231	4.38889	Wall et al., 2020 Geology
530.854	0.456335	531.264	0.819637	533.023	3.01034	Wall et al., 2020 Geology
530.905	0.414414	530.91	1.21524	530.931	5.4587	Wall et al., 2020 Geology
530.763	0.53519	530.457	2.83751	529.14	13.7419	Wall et al., 2020 Geology
530.849	0.394078	530.52	1.70348	529.104	8.05188	Wall et al., 2020 Geology
530.927	0.546008	530.896	2.76301	530.763	13.379	Wall et al., 2020 Geology
530.656	0.534796	530.685	1.94064	530.81	9.18803	Wall et al., 2020 Geology
530.425	0.424502	530.751	1.98456	532.154	9.37114	Wall et al., 2020 Geology
530.664	0.545643	531.109	2.55871	533.023	12.236	Wall et al., 2020 Geology
530.452	0.364993	530.542	0.630308	530.935	2.17225	Wall et al., 2020 Geology
530.542	0.427702	530.116	1.55184	528.278	7.30258	Wall et al., 2020 Geology
530.916	0.372143	531.189	1.15091	532.358	5.10502	Wall et al., 2020 Geology
531.087	0.700964	531.49	3.72569	533.22	18.1501	Wall et al., 2020 Geology
530.725	0.356942	530.924	0.707187	531.775	2.25197	Wall et al., 2020 Geology
530.543	0.366435	530.556	1.11659	530.609	4.85508	Wall et al., 2020 Geology
538.958	0.392286	539.859	0.813207	543.666	3.11219	Wall et al., 2020 Geology
539.397	0.568172	540.14	2.58368	543.277	12.4028	Wall et al., 2020 Geology
539.331	0.389041	539.764	0.990927	541.592	4.12202	Wall et al., 2020 Geology
539.205	0.372999	540.145	1.02874	544.11	4.39144	Wall et al., 2020 Geology
539.268	0.439832	539.834	1.4221	542.225	6.52349	Wall et al., 2020 Geology
539.012	0.503705	538.305	2.02727	535.312	9.58197	Wall et al., 2020 Geology
539.398	0.500911	538.299	1.95288	533.649	9.11919	Wall et al., 2020 Geology
539.14	0.491086	537.931	2.61696	532.809	12.5366	Wall et al., 2020 Geology
539.809	0.38592	540.675	1.1897	544.332	5.23198	Wall et al., 2020 Geology
539.861	0.380909	540.207	1.15712	541.667	5.05501	Wall et al., 2020 Geology
539.796	0.395139	540.657	1.13932	544.292	4.96004	Wall et al., 2020 Geology
539.317	0.371621	539.518	0.929118	540.369	3.81874	Wall et al., 2020 Geology
539.759	0.347159	540.196	0.697192	542.039	2.51591	Wall et al., 2020 Geology
539.667	0.358466	540.328	0.63719	543.116	2.115	Wall et al., 2020 Geology
539.565	0.396039	539.918	0.962936	541.41	3.97279	Wall et al., 2020 Geology
539.644	0.351498	540.337	0.572676	543.262	1.70263	Wall et al., 2020 Geology
55.89	0.1	56.4	1.5	55.89	61	Wotzlaw et al 2012 EPSL
55.903	0.065	56.08	0.58	55.903	23	Wotzlaw et al 2012 EPSL
55.887	0.048	55.97	0.23	55.887	9.2	Wotzlaw et al 2012 EPSL
55.84	0.12	56	1.6	55.84	65	Wotzlaw et al 2012 EPSL
55.914	0.049	56.46	0.28	55.914	11	Wotzlaw et al 2012 EPSL
55.879	0.054	56.26	0.55	55.879	23	Wotzlaw et al 2012 EPSL
55.879	0.035	55.92	0.28	55.879	12	Wotzlaw et al 2012 EPSL
55.917	0.037	56.02	0.2	55.917	7.9	Wotzlaw et al 2012 EPSL
56.09	0.12	56.3	1.1	56.09	44	Wotzlaw et al 2012 EPSL
55.926	0.035	56.06	0.24	55.926	9.7	Wotzlaw et al 2012 EPSL
55.983	0.053	55.68	0.56	55.983	23	Wotzlaw et al 2012 EPSL
55.846	0.055	56.4	0.76	55.846	31	Wotzlaw et al 2012 EPSL
55.974	0.037	56.33	0.25	55.974	10	Wotzlaw et al 2012 EPSL
55.837	0.058	56.93	0.88	55.837	36	Wotzlaw et al 2012 EPSL
55.924	0.034	56.36	0.27	55.924	11	Wotzlaw et al 2012 EPSL
55.932	0.071	57	1.1	55.932	46	Wotzlaw et al 2012 EPSL
55.932	0.02	55.96	0.11	55.932	4.2	Wotzlaw et al 2012 EPSL
55.839	0.023	56.04	0.2	55.839	8.5	Wotzlaw et al 2012 EPSL
55.937	0.027	56.41	0.22	55.937	8.9	Wotzlaw et al 2012 EPSL
55.82	0.064	56.7	1.1	55.82	44	Wotzlaw et al 2012 EPSL
55.918	0.042	55.81	0.43	55.918	18	Wotzlaw et al 2012 EPSL
55.925	0.046	56.44	0.58	55.925	24	Wotzlaw et al 2012 EPSL
55.914	0.042	55.9	0.36	55.914	15	Wotzlaw et al 2012 EPSL
55.837	0.093	57	1.6	55.837	63	Wotzlaw et al 2012 EPSL
55.977	0.038	56.56	0.31	55.977	12	Wotzlaw et al 2012 EPSL
55.998	0.094	55.7	1.2	55.998	51	Wotzlaw et al 2012 EPSL
55.94	0.035	56.11	0.18	55.94	7	Wotzlaw et al 2012 EPSL
55.95	0.052	56.51	0.46	55.95	19	Wotzlaw et al 2012 EPSL
55.988	0.04	56.35	0.33	55.988	14	Wotzlaw et al 2012 EPSL
55.903	0.059	56.18	0.45	55.903	18	Wotzlaw et al 2012 EPSL
55.965	0.065	56.57	0.99	55.965	40	Wotzlaw et al 2012 EPSL
56.92	0.085	58.1	1.4	56.92	54	Wotzlaw et al 2012 EPSL
28.289	0.058	28.52	0.94	28.289	76	Wotzlaw et al 2013 Geology
28.4	0.028	28.78	0.38	28.4	30	Wotzlaw et al 2013 Geology
28.196	0.038	28.1	0.62	28.196	51	Wotzlaw et al 2013 Geology
28.215	0.038	28.55	0.59	28.215	47	Wotzlaw et al 2013 Geology
28.383	0.035	28.77	0.5	28.383	40	Wotzlaw et al 2013 Geology
28.332	0.063	28.8	1.2	28.332	92	Wotzlaw et al 2013 Geology
28.452	0.025	28.58	0.27	28.452	22	Wotzlaw et al 2013 Geology
28.379	0.051	28.97	0.86	28.379	68	Wotzlaw et al 2013 Geology
28.638	0.025	28.77	0.2	28.638	15	Wotzlaw et al 2013 Geology
28.561	0.026	28.8	0.35	28.561	28	Wotzlaw et al 2013 Geology
28.52	0.028	28.54	0.27	28.52	22	Wotzlaw et al 2013 Geology
28.206	0.031	28.06	0.3	28.206	25	Wotzlaw et al 2013 Geology
28.454	0.02	28.68	0.15	28.454	12	Wotzlaw et al 2013 Geology
28.482	0.023	28.35	0.14	28.482	11	Wotzlaw et al 2013 Geology
28.341	0.019	28.38	0.26	28.341	21	Wotzlaw et al 2013 Geology
28.246	0.026	28.17	0.38	28.246	32	Wotzlaw et al 2013 Geology
28.551	0.025	28.61	0.23	28.551	18	Wotzlaw et al 2013 Geology
28.471	0.031	28.57	0.32	28.471	25	Wotzlaw et al 2013 Geology
28.42	0.032	28.82	0.51	28.42	41	Wotzlaw et al 2013 Geology
28.468	0.041	28.42	0.4	28.468	31	Wotzlaw et al 2013 Geology
28.418	0.027	28.64	0.21	28.418	17	Wotzlaw et al 2013 Geology
28.586	0.032	29.15	0.44	28.586	34	Wotzlaw et al 2013 Geology
28.413	0.044	29.02	0.69	28.413	54	Wotzlaw et al 2013 Geology
28.415	0.025	28.52	0.32	28.415	26	Wotzlaw et al 2013 Geology
28.245	0.032	28.03	0.35	28.245	28	Wotzlaw et al 2013 Geology
28.577	0.025	29.07	0.36	28.577	28	Wotzlaw et al 2013 Geology
28.518	0.023	28.67	0.23	28.518	18	Wotzlaw et al 2013 Geology
28.395	0.018	28.38	0.16	28.395	12	Wotzlaw et al 2013 Geology
28.642	0.025	28.87	0.25	28.642	20	Wotzlaw et al 2013 Geology
28.392	0.019	28.44	0.14	28.392	11	Wotzlaw et al 2013 Geology
28.204	0.042	28.24	0.72	28.204	59	Wotzlaw et al 2013 Geology
28.25	0.035	28.47	0.44	28.25	35	Wotzlaw et al 2013 Geology
28.43	0.023	28.53	0.29	28.43	24	Wotzlaw et al 2013 Geology
28.511	0.039	28.68	0.59	28.511	48	Wotzlaw et al 2013 Geology
28.347	0.022	28.38	0.19	28.347	15	Wotzlaw et al 2013 Geology
28.326	0.023	28.36	0.22	28.326	18	Wotzlaw et al 2013 Geology
28.509	0.027	28.47	0.21	28.509	16	Wotzlaw et al 2013 Geology
28.428	0.024	28.58	0.23	28.428	18	Wotzlaw et al 2013 Geology
28.395	0.047	29.14	0.81	28.395	63	Wotzlaw et al 2013 Geology
28.308	0.035	28.58	0.3	28.308	24	Wotzlaw et al 2013 Geology
28.224	0.043	28.429	0.079	28.224	6	Wotzlaw et al 2013 Geology
28.502	0.051	28.84	0.69	28.502	54	Wotzlaw et al 2013 Geology
28.458	0.03	28.77	0.38	28.458	30	Wotzlaw et al 2013 Geology
28.405	0.042	28.89	0.5	28.405	39	Wotzlaw et al 2013 Geology
28.582	0.028	29.19	0.3	28.582	23	Wotzlaw et al 2013 Geology
28.655	0.043	29.26	0.65	28.655	23	Wotzlaw et al 2013 Geology
28.584	0.024	28.86	0.23	28.584	51	Wotzlaw et al 2013 Geology
28.475	0.022	28.66	0.13	28.475	10	Wotzlaw et al 2013 Geology
28.565	0.03	28.76	0.34	28.565	27	Wotzlaw et al 2013 Geology
28.422	0.039	28.97	0.61	28.422	48	Wotzlaw et al 2013 Geology
28.359	0.049	28.78	0.81	28.359	65	Wotzlaw et al 2013 Geology
28.485	0.037	28.66	0.42	28.485	34	Wotzlaw et al 2013 Geology
28.454	0.028	28.83	0.24	28.454	19	Wotzlaw et al 2013 Geology
28.611	0.043	29.1	0.71	28.611	56	Wotzlaw et al 2013 Geology
28.428	0.035	28.55	0.51	28.428	41	Wotzlaw et al 2013 Geology
28.241	0.046	28.51	0.68	28.241	55	Wotzlaw et al 2013 Geology
28.232	0.036	28.22	0.2	28.232	16	Wotzlaw et al 2013 Geology
4.475	0.015					Wotzlaw et al 2014 Geology
4.479	0.019					Wotzlaw et al 2014 Geology
4.48	0.012					Wotzlaw et al 2014 Geology
4.48	0.01					Wotzlaw et al 2014 Geology
4.48	0.019					Wotzlaw et al 2014 Geology
4.48	0.011					Wotzlaw et al 2014 Geology
4.48	0.01					Wotzlaw et al 2014 Geology
4.481	0.01					Wotzlaw et al 2014 Geology
4.482	0.017					Wotzlaw et al 2014 Geology
4.483	0.007					Wotzlaw et al 2014 Geology
4.487	0.01					Wotzlaw et al 2014 Geology
4.489	0.02					Wotzlaw et al 2014 Geology
4.489	0.01					Wotzlaw et al 2014 Geology
4.489	0.011					Wotzlaw et al 2014 Geology
4.49	0.008					Wotzlaw et al 2014 Geology
4.49	0.011					Wotzlaw et al 2014 Geology
4.49	0.015					Wotzlaw et al 2014 Geology
4.491	0.011					Wotzlaw et al 2014 Geology
4.492	0.014					Wotzlaw et al 2014 Geology
4.492	0.011					Wotzlaw et al 2014 Geology
4.493	0.024					Wotzlaw et al 2014 Geology
4.497	0.008					Wotzlaw et al 2014 Geology
4.499	0.01					Wotzlaw et al 2014 Geology
4.5	0.011					Wotzlaw et al 2014 Geology
5.359	0.007					Wotzlaw et al 2014 Geology
5.376	0.01					Wotzlaw et al 2014 Geology
4.468	0.029					Wotzlaw et al 2014 Geology
4.473	0.025					Wotzlaw et al 2014 Geology
4.486	0.012					Wotzlaw et al 2014 Geology
4.491	0.009					Wotzlaw et al 2014 Geology
4.491	0.016					Wotzlaw et al 2014 Geology
4.492	0.014					Wotzlaw et al 2014 Geology
4.496	0.013					Wotzlaw et al 2014 Geology
4.507	0.025					Wotzlaw et al 2014 Geology
4.882	0.01					Wotzlaw et al 2014 Geology
4.894	0.034					Wotzlaw et al 2014 Geology
4.895	0.033					Wotzlaw et al 2014 Geology
4.895	0.015					Wotzlaw et al 2014 Geology
4.895	0.018					Wotzlaw et al 2014 Geology
4.899	0.017					Wotzlaw et al 2014 Geology
0.625	0.011	0.86	0.18			Wotzlaw et al 2015 Sci Rep
0.628	0.0088	0.73	0.04			Wotzlaw et al 2015 Sci Rep
0.6246	0.0089	0.7	0.04			Wotzlaw et al 2015 Sci Rep
0.6248	0.0088	0.72	0.04			Wotzlaw et al 2015 Sci Rep
0.6262	0.0089	0.76	0.05			Wotzlaw et al 2015 Sci Rep
0.6344	0.0096	0.82	0.11			Wotzlaw et al 2015 Sci Rep
0.6305	0.0097	0.78	0.11			Wotzlaw et al 2015 Sci Rep
0.6225	0.0093	0.67	0.08			Wotzlaw et al 2015 Sci Rep
0.6195	0.0093	0.66	0.09			Wotzlaw et al 2015 Sci Rep
0.6294	0.0088	0.74	0.05			Wotzlaw et al 2015 Sci Rep
0.6272	0.009	0.71	0.06			Wotzlaw et al 2015 Sci Rep
0.6209	0.0097	0.73	0.1			Wotzlaw et al 2015 Sci Rep
0.6253	0.0087	0.72	0.03			Wotzlaw et al 2015 Sci Rep
0.621	0.032	1.09	0.82			Wotzlaw et al 2015 Sci Rep
0.6291	0.0093	0.78	0.09			Wotzlaw et al 2015 Sci Rep
0.608	0.031	0.95	0.79			Wotzlaw et al 2015 Sci Rep
0.605	0.025	0.72	0.62			Wotzlaw et al 2015 Sci Rep
0.638	0.012	0.54	0.22			Wotzlaw et al 2015 Sci Rep
0.635	0.021	0.75	0.5			Wotzlaw et al 2015 Sci Rep
0.6281	0.0094	0.81	0.09			Wotzlaw et al 2015 Sci Rep
0.633	0.026	1.24	0.48			Wotzlaw et al 2015 Sci Rep
0.638	0.03	1.19	0.75			Wotzlaw et al 2015 Sci Rep
0.654	0.016	1	0.34			Wotzlaw et al 2015 Sci Rep
0.639	0.022	1	0.54			Wotzlaw et al 2015 Sci Rep
0.636	0.025	0.67	0.64			Wotzlaw et al 2015 Sci Rep
0.6273	0.0089	0.69	0.06			Wotzlaw et al 2015 Sci Rep
0.645	0.013	0.62	0.26			Wotzlaw et al 2015 Sci Rep
0.657	0.012	0.6	0.23			Wotzlaw et al 2015 Sci Rep
1.311	0.02	1.48	0.46			Wotzlaw et al 2015 Sci Rep
1.309	0.021	1.59	0.5			Wotzlaw et al 2015 Sci Rep
1.327	0.017	1.58	0.37			Wotzlaw et al 2015 Sci Rep
1.313	0.023	1.37	0.54			Wotzlaw et al 2015 Sci Rep
1.326	0.021	1.5	0.3			Wotzlaw et al 2015 Sci Rep
1.265	0.048	1.12	0.94			Wotzlaw et al 2015 Sci Rep
1.294	0.045	1.87	1.15			Wotzlaw et al 2015 Sci Rep
1.29	0.05	2.06	1.28			Wotzlaw et al 2015 Sci Rep
1.303	0.034	1.47	0.83			Wotzlaw et al 2015 Sci Rep
1.284	0.025	1.34	0.62			Wotzlaw et al 2015 Sci Rep
1.295	0.021	1.22	0.48			Wotzlaw et al 2015 Sci Rep
1.316	0.033	2.09	0.83			Wotzlaw et al 2015 Sci Rep
1.254	0.046	0.75	0.7			Wotzlaw et al 2015 Sci Rep
1.29	0.018	1.5	0.25			Wotzlaw et al 2015 Sci Rep
1.315	0.023	1.28	0.33			Wotzlaw et al 2015 Sci Rep
2.112	0.08	5.33	1.58			Wotzlaw et al 2015 Sci Rep
2.077	0.017	2.29	0.36			Wotzlaw et al 2015 Sci Rep
2.081	0.017	2.47	0.38			Wotzlaw et al 2015 Sci Rep
2.057	0.031	2.24	0.77			Wotzlaw et al 2015 Sci Rep
2.093	0.02	2.3	0.44			Wotzlaw et al 2015 Sci Rep
2.212	0.069	3.77	1.79			Wotzlaw et al 2015 Sci Rep
2.064	0.048	2.68	1.22			Wotzlaw et al 2015 Sci Rep
2.071	0.068	2.89	1.68			Wotzlaw et al 2015 Sci Rep
2.094	0.017	2.27	0.37			Wotzlaw et al 2015 Sci Rep
2.068	0.017	2.21	0.37			Wotzlaw et al 2015 Sci Rep
2.083	0.025	2.74	0.46			Wotzlaw et al 2015 Sci Rep
2.178	0.021	2.51	0.49			Wotzlaw et al 2015 Sci Rep
2.085	0.015	2.25	0.28			Wotzlaw et al 2015 Sci Rep
2.079	0.015	2.31	0.3			Wotzlaw et al 2015 Sci Rep
2.093	0.01	2.21	0.12			Wotzlaw et al 2015 Sci Rep
2.08	0.013	2.2	0.24			Wotzlaw et al 2015 Sci Rep
2.066	0.021	2.45	0.5			Wotzlaw et al 2015 Sci Rep
2.1	0.014	2.36	0.3			Wotzlaw et al 2015 Sci Rep
2.114	0.02	2.3	0.27			Wotzlaw et al 2015 Sci Rep
2.087	0.012	2.19	0.12			Wotzlaw et al 2015 Sci Rep
2.078	0.016	2.21	0.2			Wotzlaw et al 2015 Sci Rep
2.067	0.013	2.37	0.26			Wotzlaw et al 2015 Sci Rep
2.081	0.03	2.79	0.75			Wotzlaw et al 2015 Sci Rep
2.067	0.022	2.17	0.41			Wotzlaw et al 2015 Sci Rep
2.073	0.016	2.16	0.31			Wotzlaw et al 2015 Sci Rep
2.06	0.109	3.49	2.86			Wotzlaw et al 2015 Sci Rep
2.081	0.029	2.21	0.43			Wotzlaw et al 2015 Sci Rep
2.047	0.04	1.96	0.89			Wotzlaw et al 2015 Sci Rep
2.076	0.059	2.59	1.12			Wotzlaw et al 2015 Sci Rep
47.789	0.023	179.8	0.19			Wotzlaw et al 2015 Sci Rep
2.08	0.021	2.44	0.49			Wotzlaw et al 2015 Sci Rep
2.102	0.014	2.39	0.29			Wotzlaw et al 2015 Sci Rep
2.069	0.025	2.29	0.58			Wotzlaw et al 2015 Sci Rep
2.115	0.034	2.65	0.52			Wotzlaw et al 2015 Sci Rep
2.101	0.03	2.38	0.45			Wotzlaw et al 2015 Sci Rep
2.109	0.044	2.71	0.67			Wotzlaw et al 2015 Sci Rep
2.244	0.028	3	0.7			Wotzlaw et al 2015 Sci Rep
2.162	0.015	2.53	0.32			Wotzlaw et al 2015 Sci Rep
2.148	0.024	2.37	0.53			Wotzlaw et al 2015 Sci Rep
2.141	0.025	2.55	0.6			Wotzlaw et al 2015 Sci Rep
2.146	0.012	2.13	0.21			Wotzlaw et al 2015 Sci Rep
2.156	0.016	2.24	0.31			Wotzlaw et al 2015 Sci Rep
2.142	0.029	2.56	0.73			Wotzlaw et al 2015 Sci Rep
2.156	0.013	2.18	0.16			Wotzlaw et al 2015 Sci Rep
2.144	0.011	2.1	0.19			Wotzlaw et al 2015 Sci Rep
2.209	0.012	2.31	0.19			Wotzlaw et al 2015 Sci Rep
2.153	0.017	2.02	0.22			Wotzlaw et al 2015 Sci Rep
2.198	0.024	2.32	0.35			Wotzlaw et al 2015 Sci Rep
2049.88	1.18764	2052.15	2.09398	2054.43	3.62739	Zeh et al. 2015 EPSL
2054.91	0.697805	2055.83	1.12419	2056.75	1.90071	Zeh et al. 2015 EPSL
2053.1	0.800226	2054.41	1.05064	2055.74	1.73032	Zeh et al. 2015 EPSL
2054.39	1.04784	2055.53	1.91317	2056.68	3.29107	Zeh et al. 2015 EPSL
2049.03	0.664815	2052.04	0.618328	2055.06	0.921316	Zeh et al. 2015 EPSL
1978.11	0.689242	2008.65	0.768926	2040.21	1.24747	Zeh et al. 2015 EPSL
1965.73	1.67073	2001.12	3.13881	2037.87	5.52384	Zeh et al. 2015 EPSL
2048.29	0.880266	2051.96	1.316	2055.64	2.31532	Zeh et al. 2015 EPSL
2050.77	0.80396	2052.58	0.677855	2054.4	0.922244	Zeh et al. 2015 EPSL
1998.23	1.00112	2021.51	2.01312	2045.36	3.55696	Zeh et al. 2015 EPSL
2050.33	1.06443	2053.13	1.50554	2055.95	2.52147	Zeh et al. 2015 EPSL
2054.01	0.780238	2054.37	1.16869	2054.72	2.0188	Zeh et al. 2015 EPSL
2053.72	0.635166	2054.81	0.720707	2055.9	1.14352	Zeh et al. 2015 EPSL
2041.77	0.63	2047.46	0.55	2053.19	0.83	Zeh et al. 2015 EPSL
2052.35	0.67	2053.62	0.59	2054.89	0.86	Zeh et al. 2015 EPSL
2038.6	1	2045.14	0.62	2051.74	0.7	Zeh et al. 2015 EPSL
2053.23	0.649857	2054.29	0.468	2055.35	0.623227	Zeh et al. 2015 EPSL
2053.36	0.909004	2054.2	0.932444	2055.03	1.35765	Zeh et al. 2015 EPSL
2052.7	0.844191	2053.81	0.948606	2054.93	1.41723	Zeh et al. 2015 EPSL
2053.68	0.732117	2054.53	1.04072	2055.37	1.73991	Zeh et al. 2015 EPSL
2051.81	1.02108	2052.37	1.20843	2052.93	1.92775	Zeh et al. 2015 EPSL
2052.44	1.09365	2053.39	1.42267	2054.35	2.29558	Zeh et al. 2015 EPSL
2052.48	0.726365	2053.77	0.72667	2055.07	1.08351	Zeh et al. 2015 EPSL
2057.13	2.24113	2057.6	2.18962	2058.08	3.42753	Zeh et al. 2015 EPSL
2051.49	0.686536	2053.72	0.648278	2055.97	1.00388	Zeh et al. 2015 EPSL
2052.27	0.945389	2053.53	0.684718	2054.79	0.863746	Zeh et al. 2015 EPSL
2053.08	0.745362	2054.22	0.594405	2055.35	0.809953	Zeh et al. 2015 EPSL
2053.56	1.0005	2055.56	1.42639	2057.57	2.37675	Zeh et al. 2015 EPSL
2053.16	0.859276	2053.68	0.820772	2054.2	1.23846	Zeh et al. 2015 EPSL
2053.79	0.746633	2054.24	0.700247	2054.7	1.00978	Zeh et al. 2015 EPSL
2054.78	0.644375	2055.18	0.804986	2055.58	1.34695	Zeh et al. 2015 EPSL
2053.16	0.680227	2054.57	0.614723	2055.98	0.949726	Zeh et al. 2015 EPSL
2052.14	1.03715	2053.37	1.72539	2054.6	2.91807	Zeh et al. 2015 EPSL
2052.75	0.802328	2053.88	0.630491	2055.02	0.887726	Zeh et al. 2015 EPSL
2051.07	0.773871	2052.84	0.572256	2054.62	0.781171	Zeh et al. 2015 EPSL
2053.93	0.685616	2054.24	0.536593	2054.54	0.703533	Zeh et al. 2015 EPSL
2053.92	0.54984	2055.61	1.98222	2057.3	3.5695	Zeh et al. 2015 EPSL
2052.65	0.613288	2053.82	0.677694	2055	1.03444	Zeh et al. 2015 EPSL
2053.51	0.799012	2054.53	1.11664	2055.55	1.90968	Zeh et al. 2015 EPSL
2053.94	0.657454	2054.44	0.535127	2054.94	0.779286	Zeh et al. 2015 EPSL
2053.66	0.850729	2054.66	0.775893	2055.67	1.16774	Zeh et al. 2015 EPSL
2052.71	0.820641	2054.23	0.629686	2055.76	0.830903	Zeh et al. 2015 EPSL
2054.22	0.475974	2054.76	0.480807	2055.31	0.747124	Zeh et al. 2015 EPSL
2052.62	1.20768	2054.12	1.04308	2055.62	1.48013	Zeh et al. 2015 EPSL
2051.95	0.561016	2053.73	0.529018	2055.52	0.796276	Zeh et al. 2015 EPSL
2054.75	0.577714	2055.09	0.523531	2055.43	0.763721	Zeh et al. 2015 EPSL
2053.65	0.834869	2054.43	0.640102	2055.2	0.747153	Zeh et al. 2015 EPSL
2053.53	0.826696	2054.57	0.737123	2055.61	1.08501	Zeh et al. 2015 EPSL
2054.92	0.915274	2055.31	0.654969	2055.7	0.830066	Zeh et al. 2015 EPSL
2052.67	1.70377	2054.46	0.968467	2056.26	0.8217	Zeh et al. 2015 EPSL
2053.04	0.734221	2054.33	0.956971	2055.63	1.60579	Zeh et al. 2015 EPSL
2054.07	0.752622	2054.76	0.580777	2055.46	0.767522	Zeh et al. 2015 EPSL
2055.12	0.670544	2055.33	0.613478	2055.55	0.900975	Zeh et al. 2015 EPSL
2054.82	0.471693	2055.18	0.473455	2055.53	0.755898	Zeh et al. 2015 EPSL
2053.36	0.548207	2054.5	0.605978	2055.66	0.920918	Zeh et al. 2015 EPSL
2052.69	0.845757	2054.11	0.659253	2055.54	0.796158	Zeh et al. 2015 EPSL
2049.67	1.86974	2052.3	1.50926	2054.95	2.16143	Zeh et al. 2015 EPSL
2053.61	1.14126	2053.93	1.46067	2054.25	2.30958	Zeh et al. 2015 EPSL
2053.95	0.545635	2054.56	0.6029	2055.17	0.965815	Zeh et al. 2015 EPSL
2052.81	0.521732	2054.15	0.527911	2055.48	0.768473	Zeh et al. 2015 EPSL
2054.15	0.460657	2054.83	0.470711	2055.52	0.772357	Zeh et al. 2015 EPSL
2054.27	0.562921	2054.71	0.654235	2055.15	1.04257	Zeh et al. 2015 EPSL
2053.99	0.756843	2054.99	1.07297	2055.99	1.68833	Zeh et al. 2015 EPSL
2054.58	0.708902	2055.23	0.942789	2055.88	1.45115	Zeh et al. 2015 EPSL
2054.4	0.682054	2055.02	0.512012	2055.64	0.684522	Zeh et al. 2015 EPSL
2054.4	1.18023	2055.3	0.718363	2056.21	0.734061	Zeh et al. 2015 EPSL
2053.98	0.645176	2055.12	0.498529	2056.25	0.681768	Zeh et al. 2015 EPSL
2054.57	0.659853	2055.37	0.521184	2056.17	0.687874	Zeh et al. 2015 EPSL
2053.32	0.585421	2054.86	0.617361	2056.42	0.940178	Zeh et al. 2015 EPSL
2054.01	0.581733	2054.63	0.691707	2055.26	1.24507	Zeh et al. 2015 EPSL
2053.93	0.876927	2055.08	0.675693	2056.24	0.88929	Zeh et al. 2015 EPSL
2054.17	0.653882	2054.81	0.546764	2055.45	0.81554	Zeh et al. 2015 EPSL
2054.07	0.709142	2054.96	0.55755	2055.84	0.780176	Zeh et al. 2015 EPSL
2054.41	0.488254	2054.89	0.51519	2055.37	0.816402	Zeh et al. 2015 EPSL
2055.06	0.791182	2055.55	0.590652	2056.04	0.765115	Zeh et al. 2015 EPSL
2054.74	0.814326	2055.48	0.636125	2056.21	0.823232	Zeh et al. 2015 EPSL
2054.77	0.689508	2054.84	0.57623	2054.9	0.826024	Zeh et al. 2015 EPSL
2054.21	2.58534	2054.39	1.57995	2054.58	1.5921	Zeh et al. 2015 EPSL
2053.52	0.860305	2054.7	0.581406	2055.89	0.708479	Zeh et al. 2015 EPSL
2053.02	1.33061	2054.42	0.77771	2055.83	0.749245	Zeh et al. 2015 EPSL
2054.07	0.801655	2055.1	0.613534	2056.15	0.826565	Zeh et al. 2015 EPSL

## Sheet: References
Buret, Y., von Quadt, A., Heinrich, C., Selby, D., Wälle, M., Peytcheva, I., 2016. From a long-lived upper-crustal magma chamber to rapid porphyry copper emplacement: Reading the geochemistry of zircon crystals at Bajo de la Alumbrera (NW Argentina). Earth and Planetary Science Letters 450, 120–131. https://doi.org/10.1016/j.epsl.2016.06.017
Aguirre-Urreta, B., Lescano, M., Schmitz, M.D., Tunik, M., Concheyro, A., Rawson, P.F., Ramos, V.A., 2015. Filling the gap: new precise Early Cretaceous radioisotopic ages from the Andes. Geol. Mag. 152, 557–564. https://doi.org/10.1017/S001675681400082X
Burgess, S.D., Bowring, S.A., 2015. High-precision geochronology confirms voluminous magmatism before, during, and after Earth’s most severe extinction. Sci. Adv. 1, e1500470. https://doi.org/10.1126/sciadv.1500470
Burgess, S.D., Bowring, S.A., Fleming, T.H., Elliot, D.H., 2015. High-precision geochronology links the Ferrar large igneous province with early-Jurassic ocean anoxia and biotic crisis. Earth and Planetary Science Letters 415, 90–99. https://doi.org/10.1016/j.epsl.2015.01.037
Chelle-Michou, C., Chiaradia, M., Ovtcharova, M., Ulianov, A., Wotzlaw, J.-F., 2014. Zircon petrochronology reveals the temporal link between porphyry systems and the magmatic evolution of their hidden plutonic roots (the Eocene Coroccohuayco deposit, Peru). Lithos 198–199, 129–140. https://doi.org/10.1016/j.lithos.2014.03.017
Eddy, M.P., Bowring, S.A., Miller, R.B., Tepper, J.H., 2016. Rapid assembly and crystallization of a fossil large-volume silicic magma chamber. Geology 44, 331–334. https://doi.org/10.1130/G37631.1
Farina, F., Dini, A., Davies, J.H.F.L., Ovtcharova, M., Greber, N.D., Bouvier, A.-S., Baumgartner, L., Ulianov, A., Schaltegger, U., 2018. Zircon petrochronology reveals the timescale and mechanism of anatectic magma formation. Earth Planet. Sci. Lett. 495, 213–223. https://doi.org/10.1016/j.epsl.2018.05.021
Karakas, O., Wotzlaw, J.-F., Guillong, M., Ulmer, P., Brack, P., Economos, R., Bergantz, G.W., Sinigoi, S., Bachmann, O., 2019. The pace of crustal-scale magma accretion and differentiation beneath silicic caldera volcanoes. Geology 47, 719–723. https://doi.org/10.1130/G46020.1
Keeley, J.A., Link, P.K., Fanning, C.M., Schmitz, M.D., 2013. Pre- to synglacial rift-related volcanism in the Neoproterozoic (Cryogenian) Pocatello Formation, SE Idaho: New SHRIMP and CA-ID-TIMS constraints. Lithosphere 5, 128–150. https://doi.org/10.1130/L226.1
Klein, B.Z., Jagoutz, O., Ramezani, J., 2021. High-precision geochronology requires that ultrafast mantle-derived magmatic fluxes built the transcrustal Bear Valley Intrusive Suite, Sierra Nevada, California, USA. Geology 49, 106–110. https://doi.org/10.1130/G47952.1
Large, S.J.E., Buret, Y., Wotzlaw, J.F., Karakas, O., Guillong, M., von Quadt, A., Heinrich, C.A., 2021. Copper-mineralised porphyries sample the evolution of a large-volume silicic magma reservoir from rapid assembly to solidification. Earth and Planetary Science Letters 563, 116877. https://doi.org/10.1016/j.epsl.2021.116877
Laurent, O., Björnsen, J., Wotzlaw, J.-F., Bretscher, S., Pimenta Silva, M., Moyen, J.-F., Ulmer, P., Bachmann, O., 2020. Earth’s earliest granitoids are crystal-rich magma reservoirs tapped by silicic eruptions. Nat. Geosci. 13, 163–169. https://doi.org/10.1038/s41561-019-0520-6
Leuthold, J., Müntener, O., Baumgartner, L.P., Putlitz, B., Ovtcharova, M., Schaltegger, U., 2012. Time resolved construction of a bimodal laccolith (Torres del Paine, Patagonia). Earth and Planetary Science Letters 325–326, 85–92. https://doi.org/10.1016/j.epsl.2012.01.032
Lukács, R., Harangi, S., Guillong, M., Bachmann, O., Fodor, L., Buret, Y., Dunkl, I., Sliwinski, J., von Quadt, A., Peytcheva, I., Zimmerer, M., 2018. Early to Mid-Miocene syn-extensional massive silicic volcanism in the Pannonian Basin (East-Central Europe): Eruption chronology, correlation potential and geodynamic implications. Earth-Science Reviews 179, 1–19. https://doi.org/10.1016/j.earscire…
Manor, M.J., Scoates, J.S., Wall, C.J., Nixon, G.T., Friedman, R.M., Amini, M., Ames, D.E., 2017. Age of the Late Cretaceous Ultramafic-Hosted Giant Mascot Ni-Cu-PGE Deposit, Southern Canadian Cordillera: Integrating CA-ID-TIMS and LA-ICP-MS U-Pb Geochronology and Trace Element Geochemistry of Zircon*. Economic Geology 112, 1395–1418. https://doi.org/10.5382/econgeo.2017.4514
Reimink, J.R., Davies, J.H.F.L., Chacko, T., Stern, R.A., Heaman, L.M., Sarkar, C., Schaltegger, U., Creaser, R.A., Pearson, D.G., 2016. No evidence for Hadean continental crust within Earth’s oldest evolved rock unit. Nature Geosci 9, 777–780. https://doi.org/10.1038/ngeo2786
Rioux, M., Farmer, G.L., Bowring, S.A., Wooton, K.M., Amato, J.M., Coleman, D.S., Verplanck, P.L., 2016. The link between volcanism and plutonism in epizonal magma systems; high-precision U–Pb zircon geochronology from the Organ Mountains caldera and batholith, New Mexico. Contrib Mineral Petrol 171, 13. https://doi.org/10.1007/s00410-015-1208-6
Schaen, A.J., Schoene, B., Dufek, J., Singer, B.S., Eddy, M.P., Jicha, B.R., Cottle, J.M., 2021. Transient rhyolite melt extraction to produce a shallow granitic pluton. Sci. Adv. 7, eabf0604. https://doi.org/10.1126/sciadv.abf0604
Schoene, B., Samperton, K.M., Eddy, M.P., Keller, G., Adatte, T., Bowring, S.A., Khadri, S.F.R., Gertsch, B., 2015. U-Pb geochronology of the Deccan Traps and relation to the end-Cretaceous mass extinction. Science 347, 182–184. https://doi.org/10.1126/science.aaa0118
Smyth, H.R., Crowley, Q.G., Hall, R., Kinny, P.D., Hamilton, P.J., Schmidt, D.N., 2011. A Toba-scale eruption in the Early Miocene: The Semilir eruption, East Java, Indonesia. Lithos 126, 198–211. https://doi.org/10.1016/j.lithos.2011.07.010
Wall, C.J., Hanson, R.E., Schmitz, M., Price, J.D., Donovan, R.N., Boro, J.R., Eschberger, A.M., Toews, C.E., 2021. Integrating zircon trace-element geochemistry and high-precision U-Pb zircon geochronology to resolve the timing and petrogenesis of the late Ediacaran–Cambrian Wichita igneous province, Southern Oklahoma Aulacogen, USA. Geology 49, 268–272. https://doi.org/10.1130/G48140.1
Wotzlaw, J.-F., Bindeman, I.N., Schaltegger, U., Brooks, C.K., Naslund, H.R., 2012. High-resolution insights into episodes of crystallization, hydrothermal alteration and remelting in the Skaergaard intrusive complex. Earth and Planetary Science Letters 355–356, 199–212. https://doi.org/10.1016/j.epsl.2012.08.043
Wotzlaw, J.-F., Bindeman, I.N., Stern, R.A., D’Abzac, F.-X., Schaltegger, U., 2015. Rapid heterogeneous assembly of multiple magma reservoirs prior to Yellowstone supereruptions. Sci Rep 5, 14026. https://doi.org/10.1038/srep14026
Wotzlaw, J.-F., Bindeman, I.N., Watts, K.E., Schmitt, A.K., Caricchi, L., Schaltegger, U., 2014. Linking rapid magma reservoir assembly and eruption trigger mechanisms at evolved Yellowstone-type supervolcanoes. Geology 42, 807–810. https://doi.org/10.1130/G35979.1
Wotzlaw, J.-F., Schaltegger, U., Frick, D.A., Dungan, M.A., Gerdes, A., Günther, D., 2013. Tracking the evolution of large-volume silicic magma reservoirs from assembly to supereruption. Geology 41, 867–870. https://doi.org/10.1130/G34366.1
Zeh, A., Ovtcharova, M., Wilson, A.H., Schaltegger, U., 2015. The Bushveld Complex was emplaced and cooled in less than one million years – results of zirconology, and geotectonic implications. Earth and Planetary Science Letters 418, 103–114. https://doi.org/10.1016/j.epsl.2015.02.035
